# Supplementary material for: A coopetition-driven strategy of parallel/perpendicular aromatic stacking enabling metastable supramolecular polymerization
Source: Nat Commun. 2024 Dec 30;15:10762. doi: 10.1038/s41467-024-55106-z (PMC11686131; doi:10.1038/s41467-024-55106-z)
Supplement: Supplementary file 4 — Source Data 1 [file 41467_2024_55106_MOESM4_ESM.xlsx]

## Sheet: Figure2a
	wavelength/nm	1AggII absorbance	1AggI absorbance	1M absorbance
	350	0.23291	0.16255	0.09111
	351	0.22764	0.15671	0.0891
	352	0.22262	0.15127	0.08723
	353	0.21785	0.1462	0.08551
	354	0.21332	0.14153	0.08394
	355	0.20904	0.13724	0.08251
	356	0.20501	0.13334	0.08123
	357	0.20123	0.12982	0.0801
	358	0.19755	0.12687	0.07919
	359	0.1942	0.12428	0.07849
	360	0.19121	0.12205	0.0778
	361	0.18838	0.12007	0.07716
	362	0.18594	0.11836	0.07659
	363	0.1837	0.11675	0.07609
	364	0.18182	0.11525	0.07566
	365	0.18017	0.11384	0.07539
	366	0.17884	0.11263	0.07519
	367	0.17771	0.11136	0.07519
	368	0.17673	0.11018	0.07532
	369	0.17599	0.10914	0.0755
	370	0.17539	0.10823	0.07589
	371	0.17506	0.10753	0.07649
	372	0.17491	0.10702	0.07729
	373	0.17496	0.10682	0.07819
	374	0.17531	0.10689	0.07926
	375	0.17576	0.1073	0.08049
	376	0.17651	0.10798	0.08187
	377	0.1776	0.10884	0.08348
	378	0.17908	0.10993	0.08512
	379	0.18086	0.11132	0.087
	380	0.18304	0.11291	0.08888
	381	0.1856	0.11452	0.09085
	382	0.18848	0.11623	0.09283
	383	0.19173	0.11802	0.09495
	384	0.19517	0.11991	0.09722
	385	0.19899	0.12184	0.09979
	386	0.20288	0.12376	0.10237
	387	0.20686	0.12581	0.10519
	388	0.21085	0.12789	0.1082
	389	0.21477	0.13013	0.11145
	390	0.21872	0.13249	0.11496
	391	0.22266	0.13494	0.11865
	392	0.22647	0.13769	0.12255
	393	0.23024	0.14069	0.1268
	394	0.234	0.14397	0.13127
	395	0.23776	0.14748	0.13598
	396	0.2416	0.15126	0.14094
	397	0.24542	0.15537	0.14629
	398	0.24932	0.15975	0.15184
	399	0.25319	0.16434	0.15773
	400	0.257	0.16918	0.16383
	401	0.26087	0.17434	0.17032
	402	0.26463	0.17967	0.17709
	403	0.26835	0.18525	0.1841
	404	0.27206	0.19112	0.19144
	405	0.27544	0.19709	0.19895
	406	0.27863	0.20342	0.20671
	407	0.28162	0.20997	0.21471
	408	0.28427	0.21675	0.22285
	409	0.28664	0.22379	0.23117
	410	0.28878	0.23091	0.23972
	411	0.2905	0.23841	0.24844
	412	0.29179	0.24623	0.25719
	413	0.29267	0.25442	0.26607
	414	0.2932	0.26279	0.27504
	415	0.2934	0.27142	0.28414
	416	0.29333	0.28016	0.29342
	417	0.29307	0.28905	0.30288
	418	0.29266	0.29803	0.31263
	419	0.29208	0.30695	0.32249
	420	0.29147	0.31595	0.33267
	421	0.29098	0.32485	0.34305
	422	0.29048	0.33359	0.35374
	423	0.29019	0.3423	0.36471
	424	0.29004	0.35084	0.37596
	425	0.29002	0.3596	0.3873
	426	0.29017	0.36838	0.39873
	427	0.29063	0.37722	0.41025
	428	0.29131	0.386	0.42174
	429	0.2923	0.3948	0.43326
	430	0.29363	0.40359	0.44475
	431	0.29514	0.41223	0.45619
	432	0.29687	0.42082	0.46762
	433	0.29883	0.42931	0.47885
	434	0.30089	0.43771	0.49001
	435	0.30304	0.44595	0.50108
	436	0.30509	0.45398	0.51212
	437	0.30709	0.46191	0.52293
	438	0.30889	0.46969	0.53373
	439	0.31058	0.47721	0.54447
	440	0.31199	0.48457	0.55521
	441	0.31315	0.49169	0.5658
	442	0.31402	0.49858	0.57629
	443	0.31464	0.50513	0.58664
	444	0.31486	0.5114	0.59682
	445	0.31473	0.51729	0.60675
	446	0.31429	0.523	0.61628
	447	0.31358	0.52837	0.62531
	448	0.31268	0.53356	0.63375
	449	0.31158	0.53848	0.64163
	450	0.31042	0.54313	0.64867
	451	0.30927	0.54759	0.65481
	452	0.30819	0.55185	0.66015
	453	0.30731	0.55576	0.66455
	454	0.30656	0.55951	0.6679
	455	0.30615	0.56296	0.67027
	456	0.30618	0.56623	0.67186
	457	0.30655	0.56913	0.67264
	458	0.30724	0.57172	0.67273
	459	0.30832	0.57394	0.67226
	460	0.30957	0.57578	0.67127
	461	0.31099	0.57715	0.67
	462	0.31254	0.57812	0.66858
	463	0.31405	0.57852	0.66729
	464	0.31543	0.57841	0.66617
	465	0.31652	0.5777	0.66532
	466	0.31731	0.5764	0.6649
	467	0.3178	0.57451	0.66493
	468	0.31789	0.57209	0.66535
	469	0.31765	0.56912	0.66616
	470	0.31709	0.56578	0.66737
	471	0.31622	0.56194	0.66867
	472	0.31514	0.55778	0.67001
	473	0.31378	0.55338	0.67104
	474	0.31206	0.54888	0.67149
	475	0.31018	0.54439	0.67108
	476	0.30799	0.53993	0.66958
	477	0.30563	0.53562	0.66673
	478	0.30308	0.53161	0.6623
	479	0.30022	0.52783	0.65592
	480	0.29716	0.52444	0.64743
	481	0.29391	0.52141	0.63657
	482	0.29037	0.51877	0.62331
	483	0.28662	0.51653	0.6076
	484	0.28256	0.51471	0.58961
	485	0.27833	0.5131	0.56939
	486	0.27376	0.51175	0.54715
	487	0.26897	0.51061	0.52311
	488	0.2639	0.50951	0.49766
	489	0.25873	0.50838	0.47101
	490	0.25331	0.507	0.44364
	491	0.24784	0.50536	0.41604
	492	0.24233	0.50333	0.38849
	493	0.23674	0.5007	0.36129
	494	0.23125	0.49737	0.33458
	495	0.22573	0.49321	0.30888
	496	0.2203	0.48833	0.28439
	497	0.21503	0.48257	0.26123
	498	0.20987	0.47589	0.2396
	499	0.20493	0.46822	0.21944
	500	0.20014	0.45961	0.20077
	501	0.19553	0.45007	0.18366
	502	0.19104	0.43948	0.1681
	503	0.18678	0.42805	0.15386
	504	0.18274	0.41584	0.14105
	505	0.1788	0.40296	0.12953
	506	0.17507	0.38936	0.11913
	507	0.17153	0.37516	0.10986
	508	0.16808	0.36055	0.10151
	509	0.16477	0.34562	0.09424
	510	0.16158	0.33059	0.08783
	511	0.1586	0.31557	0.08218
	512	0.15573	0.30069	0.07722
	513	0.15296	0.28605	0.07284
	514	0.15026	0.27172	0.06903
	515	0.14761	0.25779	0.06574
	516	0.14509	0.24433	0.06282
	517	0.1427	0.23152	0.06014
	518	0.14044	0.21938	0.05779
	519	0.13809	0.20789	0.05567
	520	0.13595	0.19701	0.05375
	521	0.13391	0.18686	0.05206
	522	0.13185	0.17749	0.05053
	523	0.12998	0.16868	0.04919
	524	0.12809	0.16056	0.04791
	525	0.12638	0.15314	0.04675
	526	0.12461	0.14631	0.04576
	527	0.12295	0.14	0.04481
	528	0.12131	0.13421	0.04392
	529	0.1197	0.12886	0.04308
	530	0.11814	0.12417	0.04219
	531	0.11656	0.11973	0.0414
	532	0.11515	0.11549	0.04086
	533	0.11377	0.11153	0.04053
	534	0.11253	0.10779	0.0404
	535	0.11134	0.10429	0.04045
	536	0.11016	0.10102	0.04062
	537	0.10917	0.09792	0.0408
	538	0.10812	0.09506	0.04106
	539	0.10711	0.09246	0.04146
	540	0.10603	0.09008	0.04186
	541	0.10497	0.08791	0.04215
	542	0.1038	0.08609	0.0424
	543	0.10261	0.08447	0.04258
	544	0.10141	0.08323	0.04265
	545	0.10021	0.08188	0.04272
	546	0.09914	0.08062	0.04293
	547	0.09803	0.07952	0.04305
	548	0.09696	0.07848	0.04316
	549	0.09592	0.07753	0.04313
	550	0.09493	0.07664	0.04297
	551	0.094	0.07587	0.04276
	552	0.093	0.07507	0.04258
	553	0.09193	0.07437	0.04227
	554	0.09092	0.07372	0.04193
	555	0.08996	0.07307	0.04147
	556	0.08903	0.07253	0.041
	557	0.08814	0.07198	0.04052
	558	0.08728	0.07153	0.03993
	559	0.08642	0.0711	0.03939
	560	0.0855	0.0707	0.03882
	561	0.08464	0.07028	0.03823
	562	0.08381	0.06985	0.03768
	563	0.083	0.06948	0.037
	564	0.08219	0.06913	0.03639
	565	0.08136	0.06878	0.03579
	566	0.08042	0.0684	0.03521
	567	0.07949	0.06809	0.03461
	568	0.07868	0.0677	0.034
	569	0.07789	0.06722	0.03339
	570	0.07711	0.06676	0.03279
	571	0.07632	0.06623	0.03221
	572	0.07551	0.06563	0.03161
	573	0.07465	0.06497	0.031
	574	0.07365	0.0642	0.03039
	575	0.07277	0.06332	0.02979
	576	0.07192	0.06238	0.02921
	577	0.07108	0.06141	0.02861
	578	0.07023	0.06043	0.028
	579	0.06935	0.05936	0.02739
	580	0.06842	0.05826	0.02679
	581	0.06758	0.05707	0.02621
	582	0.06672	0.05576	0.02554
	583	0.06578	0.05444	0.02499
	584	0.06488	0.05307	0.02442
	585	0.064	0.05162	0.02387
	586	0.06312	0.05015	0.02332
	587	0.06222	0.04867	0.02268
	588	0.06128	0.04721	0.02206
	589	0.06042	0.04571	0.02149
	590	0.0595	0.04419	0.02097
	591	0.05864	0.04269	0.02049
	592	0.05781	0.04123	0.01993
	593	0.057	0.03975	0.01942
	594	0.05619	0.03832	0.01896
	595	0.05536	0.03688	0.01853
	596	0.05442	0.03549	0.01814
	597	0.05349	0.03416	0.01779
	598	0.05268	0.03279	0.01739
	599	0.05189	0.0315	0.017
	600	0.05104	0.0303	0.01661
	601	0.05024	0.02907	0.01614
	602	0.04946	0.02794	0.01577
	603	0.04861	0.02676	0.01542
	604	0.04778	0.02561	0.01508
	605	0.04709	0.0245	0.01472
	606	0.04635	0.02346	0.01428
	607	0.04568	0.02248	0.01385
	608	0.04504	0.02158	0.01356
	609	0.04431	0.02074	0.01319
	610	0.0436	0.01996	0.01285
	611	0.04293	0.01923	0.01245
	612	0.04231	0.01853	0.01217
	613	0.04171	0.01786	0.0119
	614	0.04101	0.01726	0.01157
	615	0.04042	0.01667	0.01128
	616	0.03977	0.01614	0.01112
	617	0.03914	0.01555	0.01088
	618	0.03854	0.015	0.01065
	619	0.03799	0.0145	0.01035
	620	0.03735	0.01397	0.01012
	621	0.03685	0.01351	0.00988
	622	0.03636	0.01303	0.00965
	623	0.03575	0.01261	0.00935
	624	0.03517	0.01218	0.00905
	625	0.03463	0.01176	0.0088
	626	0.03411	0.01139	0.00868
	627	0.03364	0.01104	0.00846
	628	0.03308	0.01073	0.00824
	629	0.03262	0.01041	0.00804
	630	0.03208	0.01013	0.00789
	631	0.03164	0.00981	0.00768
	632	0.03111	0.00953	0.00756
	633	0.0307	0.00929	0.00744
	634	0.03019	0.00901	0.00732
	635	0.02972	0.00879	0.00711
	636	0.02928	0.00851	0.00689
	637	0.02874	0.00825	0.00668
	638	0.02829	0.00796	0.00649
	639	0.02785	0.00775	0.00635
	640	0.02735	0.00756	0.00635
	641	0.02699	0.00735	0.00623
	642	0.02654	0.0071	0.00608
	643	0.02621	0.00692	0.00592
	644	0.02579	0.00676	0.00577
	645	0.02539	0.00655	0.00565
	646	0.025	0.00641	0.00558
	647	0.02461	0.00628	0.00542
	648	0.02414	0.0061	0.00528
	649	0.02377	0.00594	0.00514
	650	0.02342	0.00573	0.0051
	651	0.02301	0.00553	0.00504
	652	0.02271	0.00541	0.00496
	653	0.02231	0.0053	0.0049
	654	0.02193	0.00513	0.00486
	655	0.02167	0.00498	0.00472
	656	0.02133	0.00485	0.00458
	657	0.021	0.00476	0.00442
	658	0.0206	0.00469	0.00428
	659	0.02031	0.00461	0.00422
	660	0.02004	0.00454	0.00412
	661	0.01968	0.00441	0.004
	662	0.01942	0.00432	0.00388
	663	0.01917	0.00419	0.00378
	664	0.01883	0.00405	0.00372
	665	0.01858	0.00392	0.00358
	666	0.01832	0.0038	0.00342
	667	0.01796	0.00364	0.00328
	668	0.01762	0.00348	0.00314
	669	0.01738	0.00334	0.0031
	670	0.01704	0.00326	0.00304
	671	0.01668	0.0032	0.00296
	672	0.01635	0.00315	0.0029
	673	0.01616	0.00305	0.00286
	674	0.01587	0.00296	0.00272
	675	0.01558	0.00288	0.00258
	676	0.01542	0.00284	0.00242
	677	0.01513	0.00274	0.00228
	678	0.01484	0.0027	0.00214
	679	0.01458	0.00258	0.00203
	680	0.01431	0.00252	0.00196
	681	0.014	0.00245	0.00199
	682	0.01369	0.00239	0.00201
	683	0.01342	0.00233	0.00204
	684	0.01316	0.0023	0.00197
	685	0.01287	0.00221	0.00186
	686	0.01258	0.00213	0.00172
	687	0.01235	0.00204	0.00158
	688	0.01205	0.00196	0.00142
	689	0.01187	0.0019	0.00128
	690	0.01169	0.0019	0.00114
	691	0.01142	0.00189	0.00103
	692	0.01116	0.00188	0.000955656
	693	0.011	0.00179	0.000917647
	694	0.01084	0.00177	0.000929412
	695	0.01058	0.00169	0.001
	696	0.01031	0.0016	0.001
	697	0.01006	0.0015	0.001
	698	0.00994	0.00141	0.001
	699	0.00969	0.00133	0.001
	700	0.00942	0.00126	0.001
	701	0.00916	0.00121	0.001
	702	0.00893	0.00119	0.001
	703	0.00883	0.0012	0.001
	704	0.00861	0.00124	0.001
	705	0.00839	0.00124	0.001
	706	0.00817	0.00124	0.001
	707	0.00807	0.00124	0.001
	708	0.00784	0.00124	0.001
	709	0.00758	0.00124	0.001
	710	0.00731	0.00124	0.001
	711	0.00706	0.00124	0.001
	712	0.00687	0.00124	0.001
	713	0.00668	0.00124	0.001
	714	0.00646	0.00124	0.001
	715	0.00624	0.00124	0.001
	716	0.00604	0.00124	0.001
	717	0.00589	0.00124	0.001
	718	0.00568	0.00124	0.001
	719	0.00556	0.00124	0.001
	720	0.00544	0.00124	0.001
	721	0.00532	0.00124	0.001
	722	0.00511	0.00124	0.000929412
	723	0.00489	0.00124	0.000917647
	724	0.00475	0.00124	0.000955656
	725	0.00458	0.00124	0.00103
	726	0.0044	0.00124	0.00114
	727	0.00424	0.00124	0.00128
	728	0.004	0.00124	0.00142
	729	0.00376	0.00124	0.00158
	730	0.0036	0.00124	0.00172
	731	0.00342	0.00124	0.00186
	732	0.00325	0.00124	0.00197
	733	0.00311	0.00124	0.00204
	734	0.00289	0.00124	0.00208
	735	0.00268	0.00124	0.00207
	736	0.00249	0.00124	0.002
	737	0.00242	0.00124	0.00207
	738	0.00236	0.00126	0.00208
	739	0.00219	0.00126	0.00204
	740	0.002	0.00125	0.00197
	741	0.00181	0.00123	0.00186
	742	0.00171	0.00121	0.00179
	743	0.00159	0.00124	0.00166
	744	0.00141	0.00119	0.0015
	745	0.00122	0.00111	0.00131
	746	0.00101	0.00102	0.00109
	747	0.00079819	0.000908559	0.000851131
	748	0.000568584	0.000780102	0.000580349
	749	0.00032605	0.000633798	0.000281933
	750	7.05882e-05	0.000469647	0

## Sheet: Figure2b
heating				cooling 0.5 K min-1				cooling 2 K min-1				cooling 5 K min-1
Temperature/K	αagg data	fit		Temperature/K	αagg data	fit		Temperature/K	αagg data	fit		Temperature/K	αagg data	fit
311	1	1.00863		293	1	0.97517		287	1	0.98681		287	1	0.99957
313	0.99816	1.00553		295	1	0.97489		289	1.00099	0.98674		289	1	0.99943
315	0.99816	1.00189		297	0.99815	0.97453		291	0.99901	0.98663		291	0.99886	0.99923
317	0.99816	0.99762		299	0.99352	0.97406		293	0.99506	0.98647		293	0.99772	0.99896
319	0.99449	0.99262		301	0.98982	0.97345		295	0.99506	0.98626		295	0.99772	0.99858
321	0.98897	0.98678		303	0.98705	0.97267		297	0.99506	0.98597		297	0.99772	0.99807
324	0.98346	0.97617		305	0.98057	0.97166		299	0.99407	0.98558		299	0.99544	0.99736
328	0.96324	0.95776		307	0.9778	0.97037		301	0.99209	0.98504		301	0.99316	0.99639
333	0.93199	0.92577		309	0.97595	0.96873		303	0.99012	0.9843		303	0.99202	0.99508
338	0.88051	0.88027		311	0.96762	0.96664		305	0.98617	0.98331		305	0.98632	0.99331
343	0.82169	0.81633		313	0.963	0.96399		307	0.9832	0.98198		307	0.98062	0.99093
348	0.72426	0.72762		315	0.95282	0.96064		309	0.97826	0.9802		309	0.97605	0.98774
353	0.6011	0.60626		317	0.94727	0.95642		311	0.97233	0.97782		311	0.96807	0.98347
358	0.4375	0.44343		319	0.9371	0.95112		313	0.96542	0.97465		313	0.95895	0.9778
363	0.24081	0.2347		321	0.92692	0.94448		315	0.9585	0.97046		315	0.94869	0.97028
365	0.13419	0.14449		323	0.91397	0.93619		317	0.9496	0.96492		317	0.93729	0.96035
367	0.08456	0.06771		325	0.90287	0.92587		319	0.93972	0.95765		319	0.9236	0.94729
369	0.03125	0.02685		327	0.88899	0.91306		321	0.92787	0.94812		321	0.90764	0.93016
370	0.01287	0.01791		329	0.87049	0.8972		323	0.91403	0.93569		323	0.89054	0.90777
371	0	0.01269		331	0.85199	0.87761		325	0.89822	0.91952		325	0.87115	0.87863
372	-0.00184	0.00949		333	0.82886	0.85349		327	0.88043	0.89858		327	0.85063	0.8408
373	0	0.0074		335	0.80019	0.82387		329	0.8587	0.87156		329	0.82668	0.79186
				337	0.76873	0.7876		331	0.83794	0.83682		331	0.79704	0.72877
				339	0.73173	0.74329		333	0.80731	0.79233		333	0.74116	0.64769
				341	0.6938	0.68933		335	0.7668	0.73561		335	0.64196	0.54385
				343	0.65402	0.62379		337	0.69862	0.66365		337	0.439	0.41134
				345	0.6124	0.54446		339	0.59783	0.57293		339	0.12429	0.24309
				347	0.53284	0.44879		341	0.44763	0.45967		341	0.00684	0.03556
				349	0.32932	0.33413		343	0.28162	0.32101		343	0	0.000114
				351	0.10453	0.19858		345	0.16403	0.16212		345	0	3.1e-05
				353	0.06475	0.05203		347	0.05929	0.03938		347	0	1.6e-05
				355	0.0444	0.00329		349	-0.00198	0.01025		349	0	1e-05
				357	0.03238	0.000939		351	-0.00395	0.00459		351	0	7e-06
				359	0.0185	0.000468		353	-0.00593	0.00265		353	0	5e-06
				361	0.00185	0.00029		355	-0.00296	0.00174		355	0	4e-06
				363	0.0037	0.000201		357	-0.00296	0.00123		357	0	3e-06
				365	0.000925	0.000149		359	-0.00198	0.000907		359	0	2e-06
				367	0	0.000115		361	-0.00296	0.000693		361	0	2e-06
				369	-0.00185	9.2e-05		363	-0.00198	0.000541		363	0	2e-06
				371	0	7.5e-05		365	0	0.00043		365	0	1e-06
				373	0	6.3e-05		367	0	0.000346		367	0	1e-06
								369	0.000988	0.000281		369	0	1e-06
								371	0.000988	0.000231		371	0	1e-06
								373	0	0.00019		373	0	1e-06

## Sheet: Figure2c
	wavelength/nm	0 min absorbance					70 min absorbance
	300	1.338	1.353	1.333	1.227	1.1285	1.03294
	301	1.292	1.307	1.292	1.194	1.10451	1.0155
	302	1.253	1.272	1.257	1.168	1.08145	0.99843
	303	1.22	1.24	1.229	1.142	1.05931	0.98172
	304	1.188	1.21	1.2	1.12	1.0381	0.96537
	305	1.16	1.182	1.171	1.097	1.01782	0.94938
	306	1.139	1.161	1.151	1.077	0.99866	0.93376
	307	1.116	1.139	1.129	1.058	0.98027	0.91844
	308	1.099	1.12	1.11	1.04	0.96263	0.90336
	309	1.081	1.101	1.092	1.024	0.94621	0.88891
	310	1.066	1.087	1.079	1.011	0.93076	0.87469
	311	1.055	1.074	1.065	0.997	0.91607	0.86092
	312	1.042	1.061	1.053	0.984	0.90207	0.84725
	313	1.032	1.051	1.042	0.973	0.88895	0.83422
	314	1.023	1.041	1.032	0.961	0.87647	0.82164
	315	1.014	1.032	1.022	0.951	0.86442	0.80937
	316	1.008	1.024	1.014	0.941	0.85245	0.79749
	317	0.999	1.017	1.006	0.933	0.84114	0.78592
	318	0.992	1.008	0.998	0.923	0.83001	0.7745
	319	0.986	1.001	0.99	0.915	0.81926	0.76324
	320	0.98	0.995	0.984	0.906	0.8089	0.75197
	321	0.977	0.991	0.978	0.899	0.79879	0.74087
	322	0.972	0.987	0.974	0.892	0.78897	0.72977
	323	0.971	0.984	0.971	0.886	0.77981	0.71921
	324	0.97	0.984	0.968	0.881	0.77081	0.70833
	325	0.97	0.983	0.967	0.876	0.76183	0.6974
	326	0.97	0.982	0.965	0.871	0.75272	0.68652
	327	0.969	0.981	0.963	0.865	0.74321	0.67532
	328	0.964	0.978	0.959	0.859	0.73295	0.66381
	329	0.956	0.971	0.951	0.85	0.7217	0.65183
	330	0.943	0.959	0.94	0.838	0.70924	0.63938
	331	0.924	0.942	0.923	0.823	0.69515	0.62625
	332	0.901	0.921	0.903	0.804	0.6795	0.61276
	333	0.871	0.895	0.878	0.784	0.66284	0.59898
	334	0.838	0.865	0.85	0.761	0.64495	0.58473
	335	0.8	0.83	0.817	0.734	0.62627	0.57046
	336	0.762	0.795	0.784	0.709	0.60714	0.55628
	337	0.723	0.757	0.748	0.681	0.5876	0.54196
	338	0.683	0.72	0.714	0.654	0.56806	0.52771
	339	0.647	0.684	0.681	0.628	0.54898	0.51366
	340	0.61	0.649	0.648	0.601	0.53039	0.4999
	341	0.576	0.615	0.616	0.577	0.51244	0.48644
	342	0.545	0.585	0.587	0.553	0.49543	0.47339
	343	0.517	0.557	0.561	0.532	0.47944	0.46093
	344	0.492	0.532	0.536	0.512	0.46439	0.44913
	345	0.468	0.508	0.514	0.493	0.45013	0.43787
	346	0.447	0.486	0.492	0.476	0.43674	0.42715
	347	0.426	0.465	0.473	0.459	0.42394	0.41676
	348	0.408	0.446	0.455	0.444	0.41178	0.40676
	349	0.392	0.428	0.438	0.43	0.4004	0.39715
	350	0.376	0.412	0.422	0.416	0.38951	0.38787
	351	0.362	0.397	0.407	0.403	0.37933	0.37913
	352	0.35	0.384	0.394	0.392	0.3699	0.37085
	353	0.338	0.371	0.381	0.381	0.36112	0.36324
	354	0.327	0.359	0.37	0.371	0.35312	0.35633
	355	0.318	0.349	0.36	0.362	0.3458	0.34991
	356	0.309	0.339	0.35	0.353	0.33933	0.34409
	357	0.301	0.33	0.341	0.345	0.33318	0.33859
	358	0.294	0.322	0.333	0.339	0.32761	0.33378
	359	0.287	0.314	0.325	0.331	0.32253	0.32925
	360	0.281	0.308	0.318	0.325	0.31787	0.32503
	361	0.276	0.301	0.312	0.32	0.31375	0.32141
	362	0.271	0.296	0.306	0.315	0.31	0.3182
	363	0.266	0.29	0.301	0.31	0.30682	0.31555
	364	0.262	0.285	0.296	0.306	0.30407	0.31331
	365	0.258	0.28	0.291	0.302	0.30192	0.31146
	366	0.253	0.275	0.286	0.298	0.30014	0.30997
	367	0.251	0.272	0.283	0.295	0.29852	0.30883
	368	0.247	0.267	0.278	0.292	0.29726	0.30825
	369	0.244	0.263	0.275	0.29	0.29658	0.30798
	370	0.241	0.26	0.271	0.288	0.29629	0.30819
	371	0.238	0.257	0.268	0.286	0.29653	0.30904
	372	0.236	0.254	0.266	0.285	0.29725	0.3103
	373	0.234	0.251	0.263	0.284	0.29853	0.31186
	374	0.233	0.249	0.262	0.283	0.29989	0.31358
	375	0.233	0.249	0.261	0.284	0.30176	0.3156
	376	0.233	0.248	0.261	0.284	0.30372	0.31782
	377	0.234	0.248	0.261	0.285	0.30594	0.32035
	378	0.234	0.248	0.261	0.286	0.3085	0.32333
	379	0.235	0.249	0.262	0.288	0.31165	0.3268
	380	0.237	0.25	0.264	0.29	0.3155	0.33112
	381	0.239	0.252	0.265	0.293	0.32005	0.33628
	382	0.241	0.254	0.267	0.296	0.32539	0.3422
	383	0.244	0.256	0.27	0.3	0.33132	0.34863
	384	0.246	0.258	0.272	0.304	0.33745	0.35555
	385	0.249	0.26	0.275	0.309	0.34399	0.36267
	386	0.252	0.263	0.278	0.313	0.35052	0.36977
	387	0.254	0.265	0.281	0.317	0.35715	0.37686
	388	0.258	0.268	0.284	0.322	0.36342	0.38375
	389	0.261	0.271	0.288	0.327	0.36948	0.39044
	390	0.265	0.274	0.291	0.331	0.37566	0.39706
	391	0.269	0.278	0.295	0.336	0.38172	0.4036
	392	0.273	0.282	0.3	0.341	0.38791	0.41013
	393	0.278	0.287	0.304	0.347	0.39418	0.41672
	394	0.284	0.292	0.309	0.353	0.40054	0.42344
	395	0.29	0.298	0.315	0.359	0.40719	0.43014
	396	0.296	0.304	0.321	0.365	0.41412	0.43704
	397	0.303	0.31	0.328	0.371	0.4211	0.44408
	398	0.311	0.317	0.335	0.379	0.42798	0.45102
	399	0.319	0.325	0.342	0.386	0.43486	0.45807
	400	0.328	0.333	0.351	0.393	0.44179	0.46472
	401	0.337	0.341	0.359	0.401	0.44837	0.47106
	402	0.346	0.351	0.368	0.409	0.45484	0.47704
	403	0.357	0.361	0.377	0.416	0.46104	0.48252
	404	0.367	0.37	0.386	0.424	0.46686	0.48748
	405	0.378	0.38	0.395	0.431	0.47236	0.49196
	406	0.39	0.392	0.406	0.439	0.47745	0.49586
	407	0.402	0.403	0.416	0.447	0.48196	0.49905
	408	0.415	0.414	0.427	0.455	0.48614	0.50176
	409	0.428	0.426	0.438	0.462	0.48987	0.50386
	410	0.441	0.439	0.449	0.47	0.49318	0.50525
	411	0.455	0.452	0.461	0.477	0.49601	0.50611
	412	0.47	0.465	0.473	0.485	0.49874	0.50654
	413	0.484	0.479	0.485	0.492	0.50114	0.50644
	414	0.5	0.493	0.497	0.499	0.50313	0.50593
	415	0.516	0.507	0.51	0.507	0.50491	0.505
	416	0.532	0.522	0.523	0.514	0.50657	0.50355
	417	0.55	0.538	0.538	0.523	0.50798	0.50191
	418	0.566	0.553	0.55	0.53	0.50949	0.50015
	419	0.582	0.569	0.564	0.538	0.511	0.4982
	420	0.599	0.584	0.578	0.546	0.51263	0.49629
	421	0.616	0.599	0.591	0.554	0.51445	0.49455
	422	0.632	0.614	0.604	0.561	0.51667	0.4931
	423	0.65	0.63	0.618	0.57	0.51922	0.492
	424	0.667	0.646	0.632	0.578	0.522	0.49125
	425	0.683	0.661	0.646	0.586	0.52521	0.49098
	426	0.7	0.677	0.66	0.594	0.52892	0.49119
	427	0.717	0.692	0.674	0.603	0.53282	0.49196
	428	0.734	0.708	0.688	0.613	0.5372	0.49315
	429	0.75	0.723	0.702	0.622	0.5419	0.49476
	430	0.767	0.739	0.716	0.631	0.54699	0.49684
	431	0.783	0.754	0.73	0.641	0.55243	0.49938
	432	0.8	0.77	0.744	0.65	0.55807	0.50221
	433	0.817	0.786	0.759	0.661	0.56402	0.50537
	434	0.833	0.801	0.772	0.67	0.56986	0.5086
	435	0.849	0.816	0.786	0.68	0.57567	0.51182
	436	0.864	0.831	0.8	0.69	0.58125	0.51495
	437	0.88	0.845	0.813	0.699	0.58651	0.5178
	438	0.895	0.859	0.826	0.708	0.59148	0.52024
	439	0.91	0.874	0.839	0.717	0.59601	0.52212
	440	0.924	0.887	0.851	0.725	0.60002	0.52373
	441	0.938	0.9	0.864	0.733	0.60363	0.52471
	442	0.951	0.913	0.875	0.74	0.60663	0.52508
	443	0.964	0.925	0.886	0.747	0.60921	0.52504
	444	0.975	0.936	0.896	0.753	0.61116	0.52449
	445	0.987	0.947	0.906	0.759	0.61274	0.52341
	446	0.998	0.957	0.915	0.764	0.61399	0.52207
	447	1.009	0.967	0.924	0.77	0.61511	0.52059
	448	1.018	0.977	0.932	0.774	0.61606	0.51894
	449	1.027	0.986	0.94	0.779	0.61694	0.51737
	450	1.036	0.994	0.947	0.783	0.61789	0.51605
	451	1.045	1.002	0.955	0.787	0.61901	0.51492
	452	1.053	1.01	0.962	0.791	0.62026	0.51407
	453	1.061	1.018	0.969	0.795	0.62192	0.51381
	454	1.068	1.025	0.975	0.8	0.62394	0.51417
	455	1.074	1.031	0.981	0.804	0.62648	0.51513
	456	1.081	1.038	0.988	0.808	0.62936	0.51687
	457	1.086	1.043	0.993	0.813	0.63263	0.5191
	458	1.091	1.049	0.998	0.817	0.63626	0.52175
	459	1.095	1.053	1.003	0.821	0.63997	0.52474
	460	1.099	1.058	1.007	0.825	0.64356	0.52777
	461	1.101	1.061	1.01	0.829	0.64678	0.53064
	462	1.103	1.064	1.013	0.832	0.64928	0.53304
	463	1.104	1.065	1.014	0.834	0.65106	0.53476
	464	1.104	1.066	1.015	0.835	0.65183	0.53567
	465	1.102	1.065	1.015	0.835	0.65164	0.53555
	466	1.1	1.063	1.014	0.834	0.65025	0.53446
	467	1.096	1.061	1.011	0.832	0.64797	0.53221
	468	1.092	1.057	1.008	0.83	0.64485	0.52915
	469	1.086	1.053	1.004	0.826	0.6408	0.52534
	470	1.08	1.047	0.998	0.821	0.63607	0.52089
	471	1.072	1.04	0.992	0.816	0.63085	0.51588
	472	1.065	1.034	0.986	0.811	0.62514	0.51064
	473	1.056	1.026	0.978	0.805	0.61919	0.50509
	474	1.047	1.018	0.971	0.798	0.61306	0.49939
	475	1.039	1.01	0.964	0.792	0.60702	0.49346
	476	1.03	1.003	0.957	0.786	0.60096	0.48762
	477	1.022	0.995	0.949	0.78	0.59505	0.48176
	478	1.014	0.988	0.943	0.774	0.58929	0.4761
	479	1.007	0.982	0.936	0.769	0.5837	0.4705
	480	1.001	0.976	0.93	0.763	0.57821	0.4648
	481	0.995	0.97	0.925	0.758	0.57291	0.45905
	482	0.99	0.966	0.92	0.754	0.56785	0.45354
	483	0.985	0.962	0.916	0.75	0.56303	0.44802
	484	0.982	0.958	0.913	0.746	0.55841	0.44249
	485	0.979	0.956	0.91	0.743	0.55409	0.43696
	486	0.976	0.953	0.907	0.74	0.54998	0.43158
	487	0.974	0.951	0.905	0.736	0.54592	0.42625
	488	0.972	0.95	0.903	0.733	0.54196	0.42112
	489	0.97	0.948	0.901	0.73	0.53786	0.41604
	490	0.967	0.946	0.899	0.727	0.53365	0.41094
	491	0.964	0.943	0.896	0.724	0.52943	0.40592
	492	0.96	0.94	0.892	0.72	0.52506	0.401
	493	0.955	0.936	0.888	0.715	0.52045	0.396
	494	0.949	0.932	0.883	0.711	0.51564	0.391
	495	0.941	0.926	0.877	0.705	0.51052	0.386
	496	0.932	0.918	0.87	0.699	0.50506	0.381
	497	0.922	0.909	0.862	0.691	0.49916	0.376
	498	0.91	0.899	0.852	0.683	0.49297	0.37108
	499	0.896	0.887	0.841	0.674	0.48624	0.36615
	500	0.88	0.874	0.828	0.664	0.47921	0.36111
	501	0.863	0.859	0.814	0.653	0.47171	0.35591
	502	0.845	0.843	0.799	0.641	0.46361	0.35051
	503	0.825	0.825	0.782	0.628	0.455	0.34499
	504	0.804	0.806	0.764	0.615	0.44583	0.33917
	505	0.782	0.785	0.745	0.6	0.43618	0.33311
	506	0.758	0.764	0.725	0.585	0.42605	0.32688
	507	0.733	0.741	0.705	0.569	0.41579	0.3206
	508	0.708	0.718	0.683	0.552	0.40534	0.3144
	509	0.682	0.694	0.661	0.536	0.39476	0.3082
	510	0.657	0.67	0.638	0.519	0.38415	0.30196
	511	0.63	0.645	0.615	0.502	0.37359	0.29579
	512	0.604	0.62	0.592	0.485	0.36324	0.28981
	513	0.578	0.596	0.57	0.469	0.35315	0.28401
	514	0.554	0.572	0.548	0.453	0.3433	0.27843
	515	0.529	0.548	0.526	0.437	0.33392	0.27305
	516	0.505	0.526	0.505	0.421	0.32482	0.26795
	517	0.482	0.504	0.485	0.407	0.3162	0.26314
	518	0.461	0.483	0.465	0.393	0.30782	0.25853
	519	0.44	0.462	0.446	0.379	0.29984	0.25423
	520	0.419	0.442	0.428	0.366	0.29224	0.25001
	521	0.401	0.423	0.411	0.354	0.2851	0.24601
	522	0.383	0.406	0.396	0.343	0.2783	0.24223
	523	0.367	0.39	0.38	0.332	0.2718	0.23861
	524	0.351	0.375	0.366	0.322	0.2657	0.23529
	525	0.337	0.36	0.353	0.312	0.25995	0.23205
	526	0.324	0.347	0.34	0.303	0.25432	0.22896
	527	0.312	0.334	0.329	0.295	0.24895	0.22594
	528	0.301	0.323	0.319	0.287	0.24387	0.22292
	529	0.289	0.312	0.308	0.279	0.23901	0.22
	530	0.279	0.301	0.299	0.272	0.23437	0.217
	531	0.27	0.292	0.29	0.265	0.22989	0.21392
	532	0.261	0.283	0.281	0.259	0.22508	0.21018
	533	0.254	0.275	0.274	0.253	0.22093	0.20747
	534	0.246	0.267	0.266	0.247	0.21723	0.20556
	535	0.239	0.26	0.26	0.241	0.2139	0.20412
	536	0.233	0.253	0.253	0.237	0.2109	0.20311
	537	0.224	0.245	0.247	0.233	0.20801	0.20219
	538	0.219	0.239	0.241	0.229	0.20538	0.20129
	539	0.214	0.233	0.236	0.225	0.20273	0.20006
	540	0.209	0.228	0.231	0.221	0.20001	0.19831
	541	0.205	0.224	0.226	0.217	0.19698	0.19593
	542	0.201	0.219	0.222	0.213	0.19366	0.19272
	543	0.197	0.215	0.218	0.21	0.19079	0.19031
	544	0.193	0.211	0.214	0.207	0.18795	0.18794
	545	0.19	0.208	0.211	0.203	0.18527	0.18556
	546	0.187	0.204	0.208	0.201	0.18278	0.18333
	547	0.184	0.201	0.205	0.198	0.18029	0.18103
	548	0.181	0.198	0.202	0.195	0.17805	0.17898
	549	0.179	0.195	0.199	0.193	0.17596	0.17698
	550	0.177	0.193	0.196	0.191	0.17394	0.17503
	551	0.174	0.19	0.194	0.189	0.17183	0.17333
	552	0.172	0.188	0.191	0.186	0.16994	0.17164
	553	0.17	0.186	0.189	0.184	0.16804	0.16992
	554	0.169	0.183	0.187	0.182	0.16612	0.16829
	555	0.167	0.182	0.185	0.18	0.16425	0.16662
	556	0.165	0.18	0.183	0.179	0.16258	0.16502
	557	0.164	0.178	0.182	0.177	0.16096	0.16331
	558	0.163	0.176	0.18	0.175	0.15941	0.16172
	559	0.161	0.175	0.178	0.174	0.15804	0.16026
	560	0.16	0.173	0.177	0.173	0.15664	0.15872
	561	0.159	0.172	0.175	0.171	0.15521	0.15731
	562	0.158	0.171	0.174	0.17	0.154	0.15602
	563	0.157	0.169	0.173	0.168	0.15271	0.15462
	564	0.156	0.168	0.171	0.167	0.15129	0.15329
	565	0.155	0.167	0.17	0.166	0.14992	0.152
	566	0.154	0.165	0.169	0.164	0.14873	0.15071
	567	0.153	0.164	0.168	0.163	0.1474	0.14929
	568	0.151	0.163	0.166	0.162	0.14608	0.148
	569	0.15	0.162	0.165	0.161	0.14492	0.14671
	570	0.149	0.161	0.164	0.159	0.1436	0.14538
	571	0.148	0.159	0.162	0.158	0.14236	0.14398
	572	0.147	0.158	0.161	0.157	0.14106	0.14269
	573	0.145	0.156	0.159	0.155	0.13969	0.1412
	574	0.143	0.155	0.158	0.154	0.1382	0.13968
	575	0.142	0.153	0.156	0.152	0.13676	0.13832
	576	0.14	0.151	0.154	0.15	0.13538	0.1368
	577	0.138	0.149	0.152	0.148	0.13385	0.1354
	578	0.136	0.147	0.15	0.147	0.13217	0.13408
	579	0.134	0.145	0.148	0.145	0.13059	0.13258
	580	0.132	0.143	0.146	0.143	0.1289	0.13118
	581	0.129	0.14	0.144	0.141	0.12724	0.12958
	582	0.127	0.138	0.141	0.138	0.12546	0.12808
	583	0.124	0.135	0.139	0.136	0.12369	0.1264
	584	0.122	0.133	0.136	0.134	0.1218	0.1248
	585	0.119	0.13	0.134	0.132	0.11996	0.12332
	586	0.116	0.127	0.131	0.13	0.11798	0.12176
	587	0.113	0.124	0.128	0.127	0.11602	0.12017
	588	0.11	0.121	0.125	0.125	0.11412	0.11859
	589	0.107	0.118	0.122	0.122	0.11226	0.1169
	590	0.104	0.115	0.119	0.12	0.11036	0.11524
	591	0.101	0.112	0.116	0.117	0.1084	0.11346
	592	0.098	0.109	0.114	0.115	0.1064	0.11169
	593	0.095	0.106	0.111	0.112	0.10436	0.10972
	594	0.092	0.103	0.108	0.11	0.10226	0.1079
	595	0.089	0.1	0.105	0.107	0.10012	0.1061
	596	0.086	0.097	0.102	0.105	0.09794	0.10428
	597	0.084	0.094	0.099	0.102	0.09583	0.1024
	598	0.081	0.091	0.096	0.1	0.09394	0.10052
	599	0.078	0.089	0.093	0.097	0.09204	0.09874
	600	0.075	0.086	0.091	0.095	0.0902	0.097
	601	0.073	0.083	0.088	0.093	0.0884	0.09526
	602	0.07	0.081	0.085	0.09	0.0866	0.0934
	603	0.068	0.078	0.083	0.088	0.08472	0.09154
	604	0.066	0.076	0.08	0.086	0.0829	0.08984
	605	0.063	0.073	0.078	0.083	0.0811	0.08816
	606	0.061	0.071	0.076	0.081	0.0792	0.08638
	607	0.059	0.069	0.074	0.079	0.07733	0.08462
	608	0.057	0.067	0.071	0.077	0.07556	0.08276
	609	0.055	0.065	0.069	0.075	0.07394	0.0811
	610	0.053	0.063	0.068	0.074	0.07231	0.07941
	611	0.052	0.061	0.065	0.072	0.0708	0.07783
	612	0.05	0.059	0.064	0.07	0.06924	0.07615
	613	0.048	0.057	0.062	0.068	0.0677	0.0747
	614	0.047	0.056	0.06	0.067	0.06621	0.07321
	615	0.045	0.054	0.059	0.065	0.0647	0.07179
	616	0.044	0.052	0.057	0.063	0.06324	0.07021
	617	0.042	0.051	0.056	0.062	0.0618	0.0687
	618	0.041	0.05	0.054	0.06	0.06031	0.06724
	619	0.04	0.048	0.053	0.059	0.05902	0.0658
	620	0.039	0.047	0.051	0.058	0.05762	0.06431
	621	0.038	0.046	0.05	0.056	0.05629	0.06294
	622	0.037	0.044	0.049	0.055	0.05492	0.06164
	623	0.035	0.043	0.047	0.054	0.05364	0.0604
	624	0.034	0.042	0.046	0.052	0.05233	0.05908
	625	0.033	0.041	0.045	0.051	0.0512	0.05784
	626	0.033	0.04	0.044	0.05	0.05002	0.05662
	627	0.032	0.039	0.043	0.049	0.04892	0.05538
	628	0.031	0.038	0.041	0.047	0.04782	0.05416
	629	0.03	0.037	0.04	0.046	0.04676	0.05284
	630	0.029	0.036	0.039	0.045	0.04559	0.05154
	631	0.028	0.035	0.038	0.044	0.04441	0.05031
	632	0.027	0.034	0.037	0.043	0.04315	0.0492
	633	0.027	0.033	0.036	0.042	0.04203	0.04804
	634	0.026	0.032	0.035	0.041	0.04106	0.04694
	635	0.025	0.031	0.034	0.04	0.04022	0.04592
	636	0.024	0.031	0.034	0.039	0.03931	0.045
	637	0.024	0.029	0.033	0.038	0.0386	0.044
	638	0.023	0.029	0.032	0.037	0.0378	0.043
	639	0.023	0.028	0.031	0.036	0.03696	0.042
	640	0.022	0.027	0.03	0.035	0.03598	0.041
	641	0.021	0.026	0.029	0.034	0.03502	0.04
	642	0.021	0.026	0.029	0.034	0.03404	0.039
	643	0.02	0.025	0.028	0.033	0.0332	0.038
	644	0.02	0.025	0.027	0.032	0.0324	0.037
	645	0.019	0.024	0.026	0.031	0.0316	0.03592
	646	0.019	0.023	0.026	0.03	0.03072	0.03494
	647	0.018	0.022	0.025	0.029	0.0299	0.03404
	648	0.017	0.022	0.024	0.029	0.0291	0.0332
	649	0.017	0.021	0.024	0.028	0.0282	0.0324
	650	0.017	0.021	0.023	0.027	0.02733	0.03152
	651	0.016	0.02	0.022	0.026	0.02664	0.03074
	652	0.015	0.019	0.022	0.026	0.02592	0.03
	653	0.015	0.019	0.021	0.025	0.02529	0.02926
	654	0.015	0.018	0.02	0.024	0.02471	0.0284
	655	0.014	0.018	0.02	0.023	0.02408	0.02754
	656	0.014	0.017	0.019	0.023	0.02327	0.02684
	657	0.013	0.017	0.019	0.022	0.0226	0.02616
	658	0.013	0.016	0.018	0.022	0.02184	0.02538
	659	0.012	0.016	0.017	0.021	0.0211	0.02462
	660	0.012	0.015	0.017	0.02	0.0205	0.02384
	661	0.011	0.015	0.016	0.019	0.0198	0.02316
	662	0.011	0.014	0.016	0.019	0.01913	0.02238
	663	0.011	0.014	0.015	0.018	0.01852	0.02162
	664	0.011	0.013	0.015	0.018	0.018	0.02076
	665	0.01	0.013	0.014	0.017	0.0174	0.0201
	666	0.01	0.012	0.014	0.016	0.0168	0.0195
	667	0.009	0.012	0.013	0.016	0.01632	0.0188
	668	0.009	0.011	0.013	0.015	0.01568	0.01813
	669	0.009	0.011	0.012	0.015	0.0152	0.01752
	670	0.008	0.011	0.012	0.014	0.0146	0.017
	671	0.008	0.01	0.011	0.014	0.014	0.01648
	672	0.008	0.01	0.011	0.013	0.0134	0.01578
	673	0.007	0.009	0.01	0.012	0.0128	0.01522
	674	0.007	0.009	0.01	0.012	0.01224	0.0146
	675	0.007	0.009	0.01	0.012	0.0117	0.01398
	676	0.007	0.008	0.009	0.011	0.01121	0.01338
	677	0.006	0.008	0.009	0.011	0.01079	0.01262
	678	0.006	0.007	0.008	0.01	0.01021	0.01202
	679	0.006	0.007	0.008	0.01	0.00979	0.01131
	680	0.006	0.007	0.008	0.009	0.00921	0.0108
	681	0.005	0.006	0.007	0.008	0.00879	0.01024
	682	0.005	0.006	0.007	0.008	0.00821	0.0097
	683	0.005	0.006	0.006	0.008	0.0077	0.00921
	684	0.004	0.005	0.006	0.007	0.00724	0.00879
	685	0.004	0.005	0.006	0.007	0.0068	0.0083
	686	0.004	0.005	0.005	0.006	0.0064	0.00776
	687	0.004	0.004	0.005	0.006	0.006	0.0072
	688	0.003	0.004	0.004	0.006	0.0056	0.0066
	689	0.003	0.004	0.004	0.005	0.0052	0.006
	690	0.003	0.003	0.004	0.005	0.00476	0.0054
	691	0.003	0.003	0.003	0.004	0.0043	0.0048
	692	0.002	0.003	0.003	0.004	0.00379	0.00424
	693	0.002	0.003	0.002	0.003	0.00321	0.0037
	694	0.002	0.002	0.002	0.003	0.0027	0.00321
	695	0.002	0.002	0.002	0.002	0.00224	0.00279
	696	0.002	0.002	0.001	0.002	0.00178	0.00228
	697	0.001	0.001	0.001	0.001	0.00136	0.00176
	698	0.001	0.001	0.001	0.001	0.000959907	0.00123
	699	0.001	0.001	0.001	0.001	0.000586014	0.000692308
	700	0.001	0	0	0	0.000237762	0.00013986

## Sheet: Figure2d
	Wavelength/nm	Emission Scan1	Emission Scan2	Emission Scan3	Emission Scan4	Emission Scan5	Emission Scan6	Emission Scan7
	500	7330.91	9347.29	11648.5	15935.5	19997	26491.8	33313
	501	7316.79	9277.5	11578.5	15884.4	19938.1	26586.5	33455.5
	502	7308.37	9227.85	11551.8	15906.8	19980	26808.7	33750.7
	503	7305.66	9198.33	11568.2	16002.6	20122.6	27158.2	34198.6
	504	7308.65	9188.94	11627.8	16171.8	20366.1	27635.2	34799.2
	505	7317.35	9199.68	11730.7	16414.4	20710.4	28239.6	35552.5
	506	7331.75	9230.56	11876.8	16730.5	21155.4	28971.5	36458.5
	507	7351.86	9281.57	12066	17119.9	21701.3	29830.7	37517.2
	508	7377.68	9352.71	12298.5	17582.8	22347.9	30817.4	38728.5
	509	7409.19	9443.99	12574.3	18119.1	23095.4	31931.5	40092.6
	510	7446.42	9555.4	12893.2	18728.8	23943.6	33173	41609.3
	511	7489.34	9686.94	13255.3	19411.9	24892.6	34541.9	43278.8
	512	7537.98	9838.61	13660.7	20168.4	25942.4	36038.3	45100.9
	513	7592.31	10010.4	14109.3	20998.4	27093.1	37662	47075.7
	514	7652.36	10202.4	14601	21901.7	28344.5	39413.2	49203.2
	515	7718.1	10414.4	15136	22878.5	29696.6	41291.8	51483.4
	516	7779.63	10589.4	15611.9	23712.1	30945.1	43039	53597.7
	517	7850.79	10806.7	16165.7	24710.2	32343.4	44870.1	55900.2
	518	7982.23	11120.3	16835	25865.7	33869.5	46935.1	58415.4
	519	8115.18	11469	17599.6	27149.1	35557.3	49225.3	61129
	520	8233.81	11810.8	18321	28479.6	37359.2	51659.4	64027.4
	521	8326.56	12135.6	19099.2	29877.3	39229.9	54241.1	67152.1
	522	8362.57	12450.5	19895.6	31327.3	41275.1	56967	70450.7
	523	8392.36	12727.8	20702.3	32850.5	43494	59996.7	74054.5
	524	8450.8	13048.7	21610.7	34560.6	45847	63167	77940.4
	525	8533.99	13444.5	22568.5	36440.7	48402	66703.2	82177.2
	526	8620.57	13841.3	23630.4	38395.1	51222.7	70545.8	86612.1
	527	8656.29	14248.5	24723.3	40492.6	54131.8	74546.7	91304.5
	528	8681.11	14592	25901.6	42702.3	57174	78756.5	96273.7
	529	8706.55	14998.6	27151.2	45048.3	60333.3	83073.9	101592
	530	8736.59	15383.2	28409.8	47514.3	63660	87640.7	107208
	531	8771.31	15850.9	29697.1	50124.4	67039.4	92408.7	112990
	532	8785.95	16279.2	31017.9	52716.9	70557.1	97290	118979
	533	8824.96	16749.9	32379.7	55422.6	74170.8	102252	124976
	534	8855.29	17170.1	33708.4	58123.8	77822.4	107199	131133
	535	8881.86	17647	35064	60840.2	81461.1	112251	137269
	536	8912	18123.5	36448.3	63513	85126.5	117275	143483
	537	8974.91	18576.6	37808.9	66224.8	88789.5	122313	149555
	538	9051.88	19004.1	39180.9	68874.2	92315.1	127282	155503
	539	9129.15	19453.5	40513.5	71441.5	95725.6	131962	161298
	540	9229.33	19927.4	41794.7	73937.5	98986.3	136558	166976
	541	9353.01	20442.5	43026.6	76321.5	102222	141026	172273
	542	9518.65	20974.6	44310.5	78652.4	105315	145198	177445
	543	9720.95	21518.7	45503.6	80812.2	108275	149094	182340
	544	9934.31	22027.2	46679.5	82834	111043	152867	186901
	545	10122	22512.1	47754.2	84667.7	113470	156231	191020
	546	10324.8	22945.3	48693.1	86245.6	115703	159259	194812
	547	10499.8	23324.8	49525.2	87687.9	117698	161984	198129
	548	10678.3	23707.3	50287.8	89012.9	119392	164475	200997
	549	10838.1	24035.5	50944.8	90078.3	120896	166732	203594
	550	11010.7	24341.8	51504	90969.7	122112	168641	205913
	551	11193.8	24643.8	52022.5	91786.3	123239	170317	207963
	552	11402.9	24913.3	52513.4	92475.6	124267	171761	209760
	553	11670.5	25267.5	52985.1	93193.2	125232	173228	211297
	554	12039.6	25725.7	53458.1	93953.6	126129	174606	212756
	555	12423.4	26183.1	53949.4	94611.5	127054	175977	214211
	556	12864.7	26655.9	54559.1	95276.9	127990	177285	215608
	557	13315.7	27180.3	55098.7	95996	128881	178506	216922
	558	13854.4	27739.6	55788.2	96752.2	129768	179742	218335
	559	14434.6	28412.8	56493.1	97612.5	130643	180991	219839
	560	15074.3	29088	57234.1	98527.2	131598	182355	221329
	561	15793.1	29857.8	58056	99465.3	132609	183813	222827
	562	16493.1	30587.6	58938.8	100434	133833	185202	224370
	563	17287.5	31403.6	59772.7	101540	135066	186715	225954
	564	18023.3	32226.4	60609.2	102613	136357	188367	227668
	565	18892.1	33163.1	61603.8	103754	137681	190210	229425
	566	19840.3	34114	62653.7	105070	139159	191992	231406
	567	20899.4	35223.4	63793.4	106484	140709	193935	233239
	568	22008.6	36376.6	65021.2	107956	142244	195914	235196
	569	23205.7	37662.2	66330.8	109431	143993	197820	237275
	570	24443.2	38987.5	67709	111044	145760	199951	239393
	571	25806.9	40350.7	69199.7	112690	147613	202068	241480
	572	27329.9	41872.3	70807.9	114475	149462	204106	243627
	573	28956.1	43455.5	72414.3	116283	151408	206205	245641
	574	30622.7	45155.7	74129.4	118008	153288	208232	247509
	575	32358	46857.2	75825.9	119798	155063	210097	249211
	576	34194.2	48645.6	77519.3	121611	156792	211850	250862
	577	36127.4	50638.9	79353.3	123413	158533	213478	252257
	578	38232.3	52792.1	81287.6	125375	160187	215092	253531
	579	40518.7	55081.3	83365.9	127288	162025	216563	254756
	580	42953.6	57495.3	85557.4	129272	163758	217872	255767
	581	45458.3	60005.1	87783	131294	165528	218999	256515
	582	48054.3	62655.5	90093.7	133272	167167	220034	257068
	583	50796	65427.1	92392.2	135217	168663	220967	257323
	584	53603.1	68161.3	94689.4	137072	169942	221655	257327
	585	56347.9	70916.9	97032.3	138765	171175	221962	257040
	586	59161.4	73654.9	99390.4	140412	172260	222000	256322
	587	62003.7	76402.4	101609	141918	173090	221715	255174
	588	64868.3	79137.9	103890	143355	173693	221229	253805
	589	67663.6	81933.8	105998	144618	174103	220404	252135
	590	70418	84668.6	108061	145829	174456	219470	250199
	591	73150.3	87339.6	110050	146793	174471	218266	247897
	592	75756.7	89830.8	111890	147655	174292	216707	245355
	593	78356.1	92283	113600	148361	173897	215036	242447
	594	80773.2	94612.3	115204	148883	173434	213205	239359
	595	83215.8	96791.1	116772	149315	172700	211090	236114
	596	85537.1	98913.1	118129	149597	171881	208744	232791
	597	87687	100952	119449	149744	171061	206467	229268
	598	89718.9	102819	120690	149812	170021	204000	225656
	599	91731.1	104694	121816	149807	168989	201344	221995
	600	93592.9	106304	122807	149788	167801	198839	218224
	601	95422.9	107819	123754	149623	166544	196152	214469
	602	97090.6	109359	124542	149366	165184	193288	210619
	603	98570.8	110708	125222	148931	163882	190461	206822
	604	99900.9	111884	125816	148437	162420	187544	203012
	605	101225	112891	126414	148025	160956	184840	199364
	606	102436	113991	126958	147574	159680	182083	195843
	607	103629	115137	127473	147152	158459	179547	192428
	608	104742	116110	127981	146756	157299	177074	189133
	609	105730	116939	128418	146319	156164	174554	185996
	610	106449	117639	128650	145696	154751	172155	182853
	611	107024	118181	128742	145004	153324	169642	179790
	612	107495	118533	128649	144096	151763	167191	176679
	613	107817	118666	128399	143101	150122	164618	173602
	614	107925	118664	128074	142019	148550	162069	170424
	615	107890	118561	127658	140851	146942	159407	167395
	616	107816	118287	127140	139667	145265	156902	164405
	617	107689	118025	126517	138443	143586	154415	161522
	618	107402	117718	125894	137239	141831	152029	158774
	619	107075	117320	125107	135966	140055	149671	156051
	620	106612	116698	124254	134648	138278	147317	153276
	621	106022	115957	123294	133203	136248	144769	150463
	622	105280	115017	122138	131557	134325	142177	147604
	623	104444	114086	120956	129896	132351	139719	144661
	624	103565	113041	119654	128223	130392	137249	141963
	625	102733	112072	118457	126571	128434	134884	139302
	626	101869	111214	117207	124985	126597	132665	136779
	627	101023	110324	116104	123513	124918	130535	134242
	628	100226	109531	115041	122099	123246	128396	131870
	629	99545.6	108780	113917	120783	121717	126435	129672
	630	98813.1	107982	112891	119456	120298	124646	127621
	631	98161.3	107347	111969	118201	118807	122789	125729
	632	97528.8	106651	110979	116967	117478	121038	123814
	633	96884.6	105907	109977	115729	116126	119362	121908
	634	96266.8	105110	109037	114522	114734	117758	119985
	635	95639.2	104324	108103	113342	113380	116106	118231
	636	94857.1	103564	106999	112135	112046	114337	116335
	637	94064.4	102639	105860	110810	110557	112629	114405
	638	93185.4	101581	104676	109310	109008	110753	112387
	639	92206.9	100442	103324	107760	107349	108855	110321
	640	91118.2	99230.5	101881	106009	105550	106852	108148
	641	89999	97920.9	100345	104265	103688	104718	105858
	642	88747.7	96448.5	98767.9	102397	101746	102536	103465
	643	87492.3	94932.6	97158.8	100568	99769.5	100261	101175
	644	86178.9	93431.1	95591.5	98699.2	97748.9	98097.3	98770
	645	84883.3	91872.3	94037.3	96881	95741.6	95856.4	96525.9
	646	83630.8	90273.9	92426.9	95087.9	93762.7	93746.6	94223.1
	647	82364.9	88761.6	90805.2	93320.6	91755.9	91520	91913.8
	648	80952.6	87131.7	89052.1	91441.1	89617.4	89271.4	89588.4
	649	79495.7	85393.3	87206.5	89471.8	87517.9	86990.1	87161.3
	650	77899.6	83530.9	85374.1	87376.1	85406.3	84578.7	84639.7
	651	76305	81809.7	83559.5	85283.3	83150.7	82166.6	82113.4
	652	74788.9	80116.8	81743.5	83176.3	81110.3	79994.7	79699.4
	653	73440.4	78575	80197.3	81470.8	79199.4	78009.1	77535.6
	654	72222	77214.9	78811.4	79947.9	77542.5	76236.4	75670.1
	655	71124	76031	77607.6	78517.3	76068.9	74673.7	73941.5
	656	70088.7	74935.2	76445.7	77251.5	74687.2	73153.1	72385.4
	657	69098.7	73843.1	75299	76015.1	73402.4	71754.8	70970.8
	658	68113.3	72873.9	74183.5	74855.1	72237.2	70441.1	69652.2
	659	67238.5	71949.6	73135.1	73750	71052.2	69299	68400.5
	660	66351.1	71055.8	72175.1	72727.6	69994	68155.9	67268
	661	65574	70156.3	71173.2	71693.5	68883.2	67015.1	66093.5
	662	64777.6	69228.2	70107.5	70671	67796.3	65898.7	64923.7
	663	63853.7	68296	69063.9	69578.8	66614	64699.3	63680.6
	664	62940.2	67197.8	67962.7	68408.4	65444.8	63523.7	62425.1
	665	62113.3	66307.3	67047.6	67481.6	64514.1	62483.8	61424
	666	61237.2	65321	65986.9	66384.5	63452.7	61398.5	60237.9
	667	60318.6	64203.8	64911.3	65151.8	62315.9	60247.5	58982.5
	668	59303.2	63058.9	63708.4	63841.3	61083.3	58944.3	57666.2
	669	58169.5	61859.2	62407.6	62539.3	59738.9	57574.7	56222.1
	670	56975.8	60539.9	61045.5	61085.5	58249.7	56134	54694.9
	671	55732.3	59132	59570.6	59541.1	56717.8	54596	53069.4
	672	54442.1	57647.6	58099.5	57946.6	55175.3	52965.8	51475.6
	673	53129.7	56167.9	56507.5	56292	53574.9	51305	49843.5
	674	51727.7	54643.4	54925.4	54586.9	51879.8	49647.6	48115.7
	675	50312.3	53046	53282.6	52902.3	50249.5	47906	46391.3
	676	48891.8	51454.5	51607.8	51199	48525.7	46214.7	44615.8
	677	47448.6	49909.4	49912.2	49483	46841.9	44476.8	42863.9
	678	45988.9	48285.9	48210.7	47699.3	45152.4	42724.1	41104.4
	679	44571.8	46704.2	46620.8	45965.1	43563.8	41060.1	39373.4
	680	43176.9	45174	45076.1	44277.8	41987	39400.3	37678.7
	681	41815	43819.4	43583.4	42712.5	40436	37831.7	36090.9
	682	40576.7	42450.7	42174.1	41296.3	39025.3	36427.6	34650.5
	683	39388.7	41132.2	40924.2	39974	37666.8	34993.4	33285.4
	684	38194	39920.2	39690.7	38628.8	36349.8	33655.4	32003.6
	685	37044.3	38703.4	38391.4	37329.4	35051.2	32346.6	30720.9
	686	35888.7	37585.1	37168.5	36109.7	33799.8	31105.2	29490.4
	687	34797.5	36461.1	35966.3	34908.9	32620.4	29969.9	28347.1
	688	33776.6	35494.5	34967	33854.2	31589.2	28903.5	27323.4
	689	32877.2	34591.2	34029.5	32861.2	30635.9	27958.6	26435.5
	690	32052.3	33737.5	33115.5	32008	29776.4	27087.7	25580.2
	691	31293.7	32961.5	32264.3	31175.4	28998.2	26297	24810.6
	692	30561.1	32248.4	31507.4	30440.5	28250.5	25623	24143.9
	693	29868.6	31547.2	30818.3	29739.9	27569.9	24956.6	23494.1
	694	29271.9	30916.4	30179.6	29123.6	26967.4	24424.3	22960.9
	695	28746.6	30425.9	29659.5	28612.2	26491.5	23958.6	22546.7
	696	28111.6	29679.6	28939	27844.3	25751.5	23291.7	21886.4
	697	27459.7	28963	28235	27153.1	25070.4	22633.9	21261.4
	698	26783.5	28292.7	27517.9	26455	24384.1	21986	20648.2
	699	26146.2	27601.7	26793.7	25759.5	23679.3	21385	20010.7
	700	25538.4	26894.6	26108.2	25051.3	23076.3	20799.8	19396.4
	701	24953.5	26220	25414.2	24385.6	22480	20198.8	18823.4
	702	24353.7	25580.7	24773.4	23735.5	21849.9	19636.2	18275.3
	703	23744	24915.6	24092	23100.7	21264.4	19096	17714.5
	704	23180.1	24246.5	23505	22493.5	20655.8	18556.5	17175.3
	705	22661	23612.1	22905.5	21883.8	20137.9	18033.6	16659.4
	706	22124.1	22997.7	22315.2	21307	19605.2	17531.3	16166.5
	707	21616.9	22401.5	21720.4	20753.9	19099.6	17046.3	15676.6
	708	21095	21816.4	21157.2	20202.9	18569.1	16545.7	15197.1
	709	20575.9	21270.6	20627.9	19666.8	18057	16096.6	14781.3
	710	20064.5	20725.5	20099.9	19150.9	17545.6	15632.6	14345.4
	711	19576.6	20203.5	19577.2	18643.3	17065.8	15207.3	13912.3
	712	19109.3	19674.2	19121.9	18169.8	16581.4	14755.1	13508.2
	713	18610.2	19176.3	18645	17684	16121.4	14311.6	13117.4
	714	18115.6	18680.7	18179.8	17196.4	15665.3	13898.8	12741.2
	715	17635.6	18194.9	17692.9	16763.5	15242	13498.6	12336.8
	716	17174.8	17740.1	17251.2	16326.1	14810.2	13132.1	11988.1
	717	16743.4	17258.8	16796.5	15891.6	14396.5	12743	11657.1
	718	16310.4	16820	16384.4	15482.4	14004.6	12365.3	11326.1
	719	15895.2	16372.6	15930.7	15050.9	13631.7	12005.1	10969
	720	15446	15930	15491	14650.9	13229.9	11677.7	10657
	721	15039.4	15518.9	15047.1	14228.9	12858.6	11357.9	10364.6
	722	14629.5	15126.8	14632.4	13818.4	12476.8	11025.2	10077.9
	723	14227.1	14740	14246.2	13449.9	12135.6	10680.8	9793.86
	724	13841.1	14347.8	13851.9	13054.6	11789.9	10378.9	9497.17
	725	13459	13931.4	13460.5	12659.6	11431.8	10091.6	9202.69
	726	13087.3	13537.3	13093.7	12296	11097.4	9799.13	8899.29
	727	12725.8	13175.2	12724.6	11982.3	10786.1	9515.66	8621.42
	728	12363.5	12828.7	12378.7	11623.8	10457	9257.37	8322.19
	729	12029.7	12456.2	12014.6	11295.6	10152.6	9010.43	8048.13
	730	11690.1	12123.3	11675.7	10983.6	9888.51	8733.35	7806.97
	731	11391.3	11781	11343.7	10658.8	9587.8	8480.22	7582.99
	732	11080	11452.6	11045.5	10343.5	9315.14	8232.28	7361.09
	733	10780.3	11133.3	10751	10056.3	9073.1	7992.07	7131.3
	734	10497.8	10824.5	10487.4	9760.47	8806.54	7756.19	6927.02
	735	10206.8	10533.2	10186.4	9465.06	8581.38	7531.76	6718.18
	736	9875.11	10232	9904.54	9223.48	8343.74	7306.02	6519.76
	737	9593.12	9945.38	9644.91	8973.76	8092.18	7099.28	6328.95
	738	9328.11	9668.78	9374.96	8728.01	7850.39	6881.88	6138.74
	739	9092.06	9395.82	9131.44	8495	7643.19	6707.87	5978.81
	740	8842.07	9117.97	8887.26	8260.2	7456.91	6520.33	5802.26
	741	8600.43	8866.18	8646.54	8054.53	7245.46	6323.88	5625.9
	742	8371.45	8623.71	8428.46	7852.58	7035.71	6109.76	5459.07
	743	8133.15	8406.75	8192.52	7647.5	6821.01	5933.47	5290.86
	744	7924.28	8161.99	7987.2	7448.52	6632.73	5768.68	5148.86
	745	7732.85	7943.27	7756.72	7249.13	6439.92	5601.4	4990.49
	746	7527.57	7719.45	7541.28	7071.24	6232.99	5424.1	4871.58
	747	7348.91	7499.8	7338.17	6858.59	6054.49	5252.08	4727.67
	748	7161.07	7284.52	7145.87	6668.1	5879.3	5103.69	4589.84
	749	6949.4	7078.68	6940.22	6477.95	5710.45	4941.51	4480.32
	750	6769.08	6879.07	6740.86	6289.15	5558.27	4791.99	4356.38
	751	6599.2	6700.86	6537.74	6093.82	5402.25	4640.18	4208.58
	752	6417.42	6517.78	6371.29	5914.05	5271.45	4493.1	4068.22
	753	6245.74	6322.87	6200.46	5756.19	5103.61	4350.75	3928.9
	754	6077.19	6152.19	6031.23	5565.51	4946.67	4233.8	3788.66
	755	5908.7	5990.93	5875.42	5398.19	4801.25	4109.3	3671.1
	756	5738.65	5847.09	5718.39	5245.49	4673.26	3970.8	3552.46
	757	5588.13	5707.68	5563.53	5084.67	4530.08	3869.36	3443.88
	758	5436.56	5557.96	5397.65	4925.96	4408.78	3765.24	3324.03
	759	5271.42	5403.21	5232.11	4774.53	4293.58	3649.72	3219.31
	760	5133.61	5269.05	5094.38	4624.49	4179.24	3533.88	3112.33
	761	4999.27	5141.68	4961.39	4484.23	4050.82	3440.4	3006.53
	762	4842.42	5017.2	4841.87	4348.9	3929.42	3347.18	2910.8
	763	4717.96	4881.08	4725.09	4214.12	3816.21	3242.78	2832.76
	764	4591.08	4738.48	4588.19	4096.42	3708.69	3151.64	2746.21
	765	4445.68	4627	4462.07	3973.88	3623.39	3065.33	2659.89
	766	4333.64	4487.67	4343.15	3861.89	3511.84	2970.16	2580.44
	767	4211.39	4354.24	4229.79	3746.55	3412.65	2883.53	2494.59
	768	4113.02	4251.25	4117.58	3657.61	3323.18	2800.69	2423.37
	769	4011.16	4127.02	3996.26	3562.12	3239.22	2738.28	2360.54
	770	3890.72	4014.27	3874	3460.53	3139.43	2648.45	2283.98
	771	3803.37	3924.1	3763.47	3374.36	3040.58	2556.7	2211.68
	772	3705.76	3831.6	3658.65	3268.11	2967.57	2491.43	2163.53
	773	3592.83	3731.87	3552.56	3185.93	2883.94	2424.15	2104.04
	774	3504.32	3627.39	3456.91	3105.61	2812.64	2356.28	2055.28
	775	3402.41	3530.06	3350.13	3025.67	2744.27	2287.36	2000.51
	776	3304.8	3424.76	3259.35	2951.57	2663.83	2223.93	1945.33
	777	3216.15	3335.87	3165.35	2858.8	2580.08	2164.69	1891.2
	778	3115.34	3247.73	3080.18	2798.57	2527.04	2103.52	1846.31
	779	3029.81	3143.48	2981.46	2722.54	2465.22	2028.66	1797.65
	780	2941.95	3045.87	2875	2645.75	2405.1	1969.17	1731.8
	781	2851.56	2965.04	2784.97	2562.33	2334.82	1907.46	1673.16
	782	2774.01	2859.33	2705.41	2491.4	2271.64	1857.75	1630.69
	783	2674.37	2772.63	2624.46	2408.86	2196.08	1799.51	1583.69
	784	2601.17	2704.19	2546.8	2332.88	2134.76	1752.89	1535
	785	2525.11	2613.88	2480.31	2262.38	2072.44	1700.79	1489.5
	786	2449.57	2531.37	2404.43	2194.24	2010.46	1648.92	1442.69
	787	2376.13	2450.08	2330.24	2127.68	1949.24	1598.19	1396.6
	788	2304.77	2370.03	2257.73	2062.7	1888.77	1548.58	1351.24
	789	2235.49	2291.21	2186.92	1999.32	1829.06	1500.11	1306.6
	790	2168.31	2213.62	2117.78	1937.51	1770.1	1452.78	1262.69
	791	2103.21	2137.26	2050.34	1877.29	1711.88	1406.58	1219.5
	792	2040.19	2062.13	1984.57	1818.66	1654.43	1361.51	1177.03
	793	1979.27	1988.23	1920.5	1761.62	1597.72	1317.58	1135.28
	794	1920.43	1915.56	1858.11	1706.15	1541.77	1274.78	1094.26
	795	1863.68	1844.12	1797.4	1652.28	1486.57	1233.11	1053.95
	796	1809.02	1773.92	1738.39	1599.99	1432.12	1192.58	1014.38
	797	1756.44	1704.94	1681.05	1549.28	1378.43	1153.19	975.522
	798	1705.95	1637.2	1625.41	1500.16	1325.49	1114.92	937.391
	799	1657.55	1570.68	1571.45	1452.63	1273.3	1077.79	899.982
	800	1611.23	1505.4	1519.17	1406.68	1221.87	1041.8	863.296

## Sheet: Figure2e
	wavelength/nm	1x10-5M conversion degree	3x10-5M conversion degree	5x10-5M conversion degree
	1	0	0	-0.000262865
	2	0	0.00253	-0.000222424
	3	0.01342	0.00126	0.000121322
	4	0.05703	0.00758	0.000839147
	5	0.15119	0.012	0.00211
	6	0.26393	0.02716	0.00396
	7	0.37401	0.04232	0.00834
	8	0.48276	0.06191	0.01244
	9	0.59151	0.08844	0.01814
	10	0.67905	0.11939	0.02616
	11	0.75597	0.15414	0.03618
	12	0.82361	0.19204	0.04688
	13	0.86605	0.22363	0.06025
	14	0.90053	0.26469	0.07657
	15	0.9244	0.3108	0.09112
	16	0.9496	0.35818	0.10551
	17	0.95358	0.40619	0.12258
	18	0.96552	0.46368	0.14265
	19	0.97347	0.51611	0.16337
	20	0.98541	0.56665	0.18467
	21	0.99072	0.62413	0.20796
	22	1.0001	0.67909	0.23543
	23	1.0001	0.72647	0.26482
	24	1.00265	0.77448	0.29596
	25	1.0001	0.81996	0.32767
	26	1.0002	0.86355	0.36252
	27	1.001	0.90082	0.39713
	28	1.0001	0.92356	0.43056
	29	1.0001	0.9343	0.46573
	30	1.00265	0.95452	0.50547
	31	1.00196	0.97599	0.54621
	32	1.00119	0.97536	0.58323
	33	1.00159	0.97599	0.61884
	34	1.00172	0.98547	0.65681
	35	1.00196	0.98547	0.69486
	36	1.00196	0.99179	0.73027
	37	1.00531	0.99368	0.76342
	38	1	0.99116	0.79265
	39	1.00135	0.99431	0.81696
	40	1	0.99621	0.83664
	41		1	0.8533
	42		1	0.86701
	43		1.001	0.87831
	44		0.9999	0.88774
	45		1.002	0.8951
	46		1.001	0.9017
	47		1	0.90857
	48		0.999	0.91572
	49		0.9999	0.92318
	50		1	0.92725
	51		0.999	0.9332
	52		0.999	0.93909
	53		1	0.94455
	54		0.999	0.94523
	55		0.999	0.95077
	56		0.999	0.95482
	57		1	0.95713
	58		0.999	0.96053
	59		0.999	0.96873
	60		1.0001	0.9729
	61		1	0.973
	62			0.97768
	63			0.98386
	64			0.98721
	65			0.98796
	66			0.99032
	67			0.99422
	68			0.99799
	69			1.00105
	70			1.00106
	71			1.00073
	72			0.99993
	73			1.00015
	74			1.00014
	75			1.00006
	76			1.00004
	77			1.0001
	78			1.00015
	79			1.00015
	80			1.00008

## Sheet: Figure2f
		Absorbance at 463nm
	Temperature/K	DMF volume fraction 0.01	DMF volume fraction 0.035	DMF volume fraction 0.05	DMF volume fraction 0.065	DMF volume fraction 0.08	DMF volume fraction 0.12	DMF volume fraction 0.15	DMF volume fraction 0.19	DMF volume fraction 0.25	DMF volume fraction 0.29	DMF volume fraction 0.31
	288	0.385	0.35	0.438	0.414	0.322	0.277	0.281	0.23	0.2	0.195	0.202
	289	0.385	0.35	0.438	0.413	0.311	0.259	0.27	0.228	0.199	0.194	0.201
	290	0.385	0.35	0.436	0.412	0.301	0.249	0.261	0.226	0.199	0.194	0.2
	291	0.385	0.351	0.435	0.411	0.288	0.241	0.253	0.225	0.198	0.194	0.199
	292	0.385	0.352	0.435	0.409	0.272	0.235	0.248	0.224	0.198	0.194	0.2
	293	0.386	0.352	0.434	0.407	0.258	0.23	0.244	0.223	0.197	0.193	0.199
	294	0.386	0.352	0.432	0.402	0.244	0.229	0.241	0.222	0.196	0.193	0.199
	295	0.386	0.351	0.431	0.396	0.236	0.228	0.239	0.221	0.196	0.193	0.199
	296	0.387	0.348	0.428	0.385	0.232	0.227	0.237	0.22	0.195	0.193	0.198
	297	0.387	0.344	0.424	0.37	0.23	0.227	0.236	0.219	0.195	0.192	0.198				DMF volume fraction	TAggI (K)	TAggI-AggII (K)	TAggII-Mono (K)	TMono (K)
	298	0.388	0.337	0.42	0.345	0.228	0.226	0.235	0.218	0.195	0.192	0.198				0.01	312	330
	299	0.386	0.327	0.413	0.314	0.227	0.226	0.234	0.218	0.194	0.193	0.198				0.035	297	313
	300	0.387	0.312	0.405	0.281	0.227	0.224	0.233	0.216	0.194	0.193	0.198				0.05	293	308
	301	0.386	0.293	0.393	0.249	0.227	0.222	0.232	0.215	0.193	0.193	0.198				0.065	291	303
	302	0.386	0.281	0.377	0.223	0.226	0.222	0.231	0.214	0.194	0.193	0.197				0.08		297
	303	0.386	0.275	0.356	0.218	0.226	0.223	0.229	0.213	0.193	0.192	0.197				0.12		293	370
	304	0.386	0.269	0.331	0.217	0.226	0.222	0.228	0.212	0.193	0.192	0.198				0.15		292	368
	305	0.386	0.264	0.306	0.217	0.226	0.222	0.228	0.212	0.193	0.193	0.198				0.19			352
	306	0.385	0.262	0.279	0.216	0.226	0.22	0.227	0.211	0.193	0.193	0.198				0.25			333
	307	0.385	0.26	0.252	0.217	0.225	0.221	0.226	0.21	0.193	0.193	0.198				0.29			317	371
	308	0.385	0.258	0.241	0.217	0.225	0.22	0.226	0.209	0.193	0.194	0.199				0.31			310	362
	309	0.384	0.256	0.24	0.217	0.225	0.22	0.225	0.209	0.193	0.194	0.199
	310	0.384	0.254	0.239	0.217	0.224	0.22	0.224	0.208	0.194	0.194	0.2
	311	0.383	0.252	0.238	0.217	0.224	0.22	0.223	0.208	0.193	0.194	0.201
	312	0.381	0.25	0.238	0.217	0.224	0.221	0.223	0.207	0.195	0.195	0.201
	313	0.38	0.247	0.238	0.217	0.224	0.221	0.222	0.207	0.195	0.196	0.201
	314	0.378	0.245	0.237	0.217	0.224	0.221	0.222	0.206	0.196	0.197	0.203
	315	0.375	0.245	0.236	0.218	0.225	0.221	0.222	0.206	0.197	0.198	0.203
	316	0.372	0.245	0.236	0.217	0.225	0.22	0.22	0.205	0.197	0.2	0.203
	317	0.368	0.245	0.235	0.217	0.225	0.222	0.219	0.205	0.197	0.2	0.204
	318	0.363	0.245	0.235	0.217	0.225	0.221	0.219	0.205	0.197	0.202	0.204
	319	0.357	0.245	0.235	0.217	0.226	0.222	0.218	0.205	0.196	0.201	0.205
	320	0.349	0.245	0.234	0.218	0.225	0.222	0.219	0.204	0.196	0.201	0.206
	321	0.339	0.243	0.234	0.21744	0.226	0.222	0.217	0.204	0.196	0.202	0.207
	322	0.328	0.243	0.233	0.21748	0.226	0.222	0.218	0.203	0.196	0.202	0.208
	323	0.315	0.242	0.232	0.21752	0.226	0.221	0.217	0.203	0.196	0.203	0.21
	324	0.301	0.241	0.232	0.21757	0.226	0.222	0.216	0.204	0.196	0.203	0.212
	325	0.286	0.241	0.231	0.21761	0.226	0.222	0.215	0.203	0.196	0.204	0.213
	326	0.268	0.24	0.231	0.21765	0.226	0.222	0.216	0.203	0.196	0.205	0.216
	327	0.248	0.239	0.23	0.21769	0.226	0.222	0.215	0.203	0.197	0.206	0.218
	328	0.233	0.238	0.23	0.21773	0.226	0.222	0.215	0.203	0.196	0.207	0.22
	329	0.229	0.238	0.23	0.21778	0.226	0.222	0.215	0.203	0.197	0.207	0.223
	330	0.227	0.238	0.229	0.21782	0.225	0.222	0.215	0.203	0.198	0.209	0.226
	331	0.227	0.238	0.229	0.21786	0.225	0.222	0.215	0.202	0.198	0.211	0.229
	332	0.226	0.237	0.228	0.2179	0.225	0.222	0.215	0.203	0.198	0.213	0.232
	333	0.226	0.236	0.228	0.21794	0.225	0.222	0.215	0.203	0.199	0.214	0.237
	334	0.225	0.237	0.227	0.21798	0.225	0.222	0.214	0.202	0.2	0.216	0.24
	335	0.225	0.235	0.227	0.21803	0.224	0.221	0.215	0.203	0.2	0.219	0.244
	336	0.225	0.235	0.227	0.21807	0.224	0.22	0.215	0.203	0.201	0.222	0.25
	337	0.225	0.235	0.226	0.21811	0.224	0.221	0.214	0.202	0.203	0.224	0.255
	338	0.224	0.234	0.226	0.21815	0.224	0.22	0.215	0.203	0.203	0.227	0.259
	339	0.224	0.233	0.225	0.21819	0.223	0.22	0.215	0.203	0.205	0.23	0.266
	340	0.224	0.233	0.225	0.21824	0.223	0.22	0.214	0.203	0.205	0.234	0.271
	341	0.224	0.232	0.225	0.21828	0.223	0.22	0.214	0.203	0.207	0.237	0.278
	342	0.223	0.231	0.225	0.21832	0.223	0.22	0.213	0.203	0.208	0.241	0.286
	343	0.223	0.23	0.224	0.21836	0.222	0.219	0.214	0.204	0.21	0.246	0.292
	344	0.223	0.231	0.224	0.2184	0.223	0.219	0.213	0.204	0.212	0.251	0.301
	345	0.223	0.23	0.224	0.21845	0.222	0.219	0.214	0.204	0.213	0.256	0.309
	346	0.222	0.229	0.223	0.21849	0.222	0.218	0.213	0.204	0.215	0.261	0.318
	347	0.222	0.229	0.223	0.21853	0.222	0.219	0.213	0.205	0.217	0.267	0.327
	348	0.222	0.228	0.223	0.21857	0.222	0.219	0.213	0.205	0.219	0.273	0.337
	349	0.222	0.228	0.223	0.21861	0.221	0.218	0.213	0.206	0.222	0.28	0.347
	350	0.222	0.227	0.222	0.21866	0.221	0.218	0.213	0.206	0.224	0.286	0.359
	351	0.221	0.226	0.222	0.2187	0.22	0.218	0.212	0.206	0.228	0.294	0.37
	352	0.221	0.225	0.222	0.21874	0.22	0.217	0.212	0.207	0.231	0.301	0.381
	353	0.221	0.224	0.221	0.21878	0.219	0.217	0.212	0.208	0.234	0.31	0.393
	354	0.221	0.224	0.221	0.21882	0.219	0.216	0.212	0.209	0.237	0.318	0.404
	355	0.221	0.224	0.221	0.21887	0.219	0.216	0.212	0.21	0.241	0.327	0.416
	356	0.221	0.223	0.221	0.21891	0.218	0.216	0.212	0.211	0.245	0.337	0.427
	357	0.221	0.222	0.22	0.21895	0.218	0.215	0.212	0.211	0.249	0.346	0.438
	358	0.221	0.221	0.22	0.21899	0.218	0.215	0.212	0.212	0.254	0.356	0.447
	359	0.221	0.22	0.219	0.21903	0.218	0.215	0.212	0.214	0.259	0.366	0.456
	360	0.221	0.219	0.219	0.21908	0.218	0.214	0.213	0.215	0.265	0.378	0.462
	361	0.221	0.219	0.219	0.21912	0.217	0.214	0.212	0.216	0.271	0.388	0.467
	362	0.221	0.219	0.218	0.21916	0.217	0.214	0.213	0.218	0.277	0.398	0.47
	363	0.221	0.219	0.218	0.2192	0.216	0.214	0.214	0.22	0.284	0.409	0.471
	364	0.221	0.219	0.218	0.21924	0.215	0.214	0.214	0.223	0.29	0.419	0.471
	365	0.221	0.219	0.217	0.21929	0.215	0.213	0.214	0.231	0.297	0.428	0.471
	366	0.221	0.219	0.217	0.21933	0.216	0.213	0.215	0.244	0.305	0.436	0.47
	367	0.221	0.219	0.217	0.21937	0.215	0.213	0.215	0.262	0.313	0.444	0.47
	368	0.221	0.219	0.217	0.21941	0.216	0.213	0.216	0.272	0.322	0.451	0.47
	369	0.221	0.219	0.216	0.21945	0.216	0.214	0.218	0.287	0.332	0.457	0.468
	370	0.221	0.219	0.217	0.2195	0.216	0.215	0.219	0.296	0.34	0.46	0.468
	371	0.221	0.219	0.217	0.21954	0.216	0.22	0.223	0.311	0.349	0.462	0.469
	372	0.221	0.219	0.217	0.21958	0.216	0.228	0.228	0.325	0.361	0.463	0.468
	373	0.221	0.219	0.217	0.21962	0.217	0.237	0.238	0.341	0.375	0.463	0.469

## Sheet: Figure4d
	2Ɵ/degree	1AggI intensity	2Ɵ/degree	1AggII intensity	2Ɵ/degree	Simulated	Bragg position
	5	1.48159	5	0.41155	5	4.4464e-05	6.41536
	5.02	1.48159	5.02	0.40634	5.02	4.5752e-05	6.43132
	5.04	1.48159	5.04	0.38427	5.04	4.704e-05	10.2915
	5.06	1.47674	5.06	0.37682	5.06	4.844e-05	10.3171
	5.08	1.47188	5.08	0.36828	5.08	4.9952e-05	10.4833
	5.1	1.48645	5.1	0.36626	5.1	5.1464e-05	10.5095
	5.12	1.49615	5.12	0.36647	5.12	5.3032e-05	11.3957
	5.14	1.47188	5.14	0.36419	5.14	5.4712e-05	11.4241
	5.16	1.47188	5.16	0.36651	5.16	5.6504e-05	11.7022
	5.18	1.44761	5.18	0.3701	5.18	5.8296e-05	11.7314
	5.2	1.46703	5.2	0.36833	5.2	6.0256e-05	11.8411
	5.22	1.48645	5.22	0.37346	5.22	6.2272e-05	11.8706
	5.24	1.46703	5.24	0.37309	5.24	6.44e-05	11.8715
	5.26	1.46217	5.26	0.37145	5.26	6.664e-05	11.9011
	5.28	1.46217	5.28	0.37058	5.28	6.9048e-05	12.8509
	5.3	1.46217	5.3	0.37462	5.3	7.1512e-05	12.883
	5.32	1.45246	5.32	0.36966	5.32	7.4144e-05	13.0878
	5.34	1.45246	5.34	0.37115	5.34	7.6944e-05	13.1205
	5.36	1.45732	5.36	0.37181	5.36	7.9856e-05	13.739
	5.38	1.44276	5.38	0.37272	5.38	8.2992e-05	13.7733
	5.4	1.41848	5.4	0.37261	5.4	8.624e-05	13.8839
	5.42	1.39421	5.42	0.37493	5.42	8.9768e-05	13.9186
	5.44	1.40392	5.44	0.37865	5.44	9.3464e-05	14.9399
	5.46	1.43305	5.46	0.37975	5.46	9.7384e-05	14.9773
	5.48	1.43305	5.48	0.37901	5.48	0.000101584	16.1722
	5.5	1.42819	5.5	0.38362	5.5	0.000106064	16.1751
	5.52	1.40392	5.52	0.38485	5.52	0.00011088	16.2126
	5.54	1.39421	5.54	0.38392	5.54	0.000115976	16.2156
	5.56	1.40392	5.56	0.38138	5.56	0.000121408	16.2959
	5.58	1.40392	5.58	0.38351	5.58	0.000127288	16.3367
	5.6	1.39907	5.6	0.3834	5.6	0.000133616	16.4941
	5.62	1.38936	5.62	0.38495	5.62	0.000140392	16.5353
	5.64	1.36509	5.64	0.38612	5.64	0.000147672	17.2078
	5.66	1.35052	5.66	0.38914	5.66	0.000155568	17.2509
	5.68	1.32625	5.68	0.39107	5.68	0.00016408	17.4168
	5.7	1.33596	5.7	0.39569	5.7	0.000173376	17.4604
	5.72	1.36994	5.72	0.39788	5.72	0.000183456	18.855
	5.74	1.37479	5.74	0.4023	5.74	0.000194376	18.8575
	5.76	1.35052	5.76	0.40794	5.76	0.00020636	18.9023
	5.78	1.32625	5.78	0.40949	5.78	0.000219464	18.9048
	5.8	1.28742	5.8	0.41155	5.8	0.000233912	18.9617
	5.82	1.27285	5.82	0.41293	5.82	0.00024976	19.0093
	5.84	1.28256	5.84	0.41227	5.84	0.000267288	19.0757
	5.86	1.30683	5.86	0.41186	5.86	0.00028672	19.1236
	5.88	1.34081	5.88	0.41164	5.88	0.000308392	19.3275
	5.9	1.34081	5.9	0.409	5.9	0.000332528	19.376
	5.92	1.33111	5.92	0.40961	5.92	0.000359632	19.3908
	5.94	1.30683	5.94	0.41099	5.94	0.000390208	19.4394
	5.96	1.25829	5.96	0.41039	5.96	0.000424816	19.6255
	5.98	1.25344	5.98	0.41234	5.98	0.00046424	19.6747
	6	1.29712	6	0.4127	6	0.000509376	19.7547
	6.02	1.29712	6.02	0.40916	6.02	0.0005614	19.8042
	6.04	1.29227	6.04	0.40581	6.04	0.000621712	19.8827
	6.06	1.268	6.06	0.40387	6.06	0.000692272	19.8908
	6.08	1.26314	6.08	0.40551	6.08	0.000775488	19.9326
	6.1	1.26314	6.1	0.40471	6.1	0.00087444	19.9408
	6.12	1.25829	6.12	0.40501	6.12	0.000993496	20.0333
	6.14	1.29227	6.14	0.40843	6.14	0.00114	20.0836
	6.16	1.33596	6.16	0.41032	6.16	0.00132	20.1856
	6.18	1.3214	6.18	0.40697	6.18	0.00154	20.2363
	6.2	1.31654	6.2	0.40829	6.2	0.00182	20.2936
	6.22	1.30198	6.22	0.40967	6.22	0.00219	20.3445
	6.24	1.27285	6.24	0.40798	6.24	0.00268	20.6672
	6.26	1.24373	6.26	0.40885	6.26	0.00336	20.7125
	6.28	1.23887	6.28	0.4101	6.28	0.00433	20.7191
	6.3	1.27771	6.3	0.40739	6.3	0.00583	20.7646
	6.32	1.29227	6.32	0.40788	6.32	0.0083	21.0557
	6.34	1.28742	6.34	0.40785	6.34	0.01246	21.1087
	6.36	1.27285	6.36	0.40629	6.36	0.01924	21.162
	6.38	1.268	6.38	0.40525	6.38	0.02909	21.2152
	6.4	1.23402	6.4	0.40796	6.4	0.03963	21.4476
	6.42	1.21945	6.42	0.41183	6.42	0.04283	21.5016
	6.44	1.2146	6.44	0.41155	6.44	0.03504	21.7021
	6.46	1.20975	6.46	0.41105	6.46	0.02416	21.7567
	6.48	1.22431	6.48	0.41137	6.48	0.01571	21.7954
	6.5	1.20004	6.5	0.41022	6.5	0.01025	21.8503
	6.52	1.19033	6.52	0.40467	6.52	0.00699	21.9027
	6.54	1.20975	6.54	0.40532	6.54	0.00504	21.9578
	6.56	1.22431	6.56	0.4057	6.56	0.00383	22.2707
	6.58	1.25344	6.58	0.40443	6.58	0.00301	22.3267
	6.6	1.24858	6.6	0.40577	6.6	0.00244	22.4927
	6.62	1.22916	6.62	0.40884	6.62	0.00201	22.5494
	6.64	1.23887	6.64	0.40897	6.64	0.00168	22.8382
	6.66	1.18062	6.66	0.40911	6.66	0.00143	22.8865
	6.68	1.18547	6.68	0.41051	6.68	0.00123	22.8957
	6.7	1.17091	6.7	0.41071	6.7	0.00107	22.9061
	6.72	1.16606	6.72	0.40835	6.72	0.000935312	22.9441
	6.74	1.19033	6.74	0.4088	6.74	0.000826224	22.9638
	6.76	1.19033	6.76	0.40651	6.76	0.000735056	23.1041
	6.78	1.2146	6.78	0.4069	6.78	0.000658056	23.1354
	6.8	1.22431	6.8	0.40569	6.8	0.000592536	23.1623
	6.82	1.22431	6.82	0.40837	6.82	0.000536256	23.1937
	6.84	1.24858	6.84	0.40863	6.84	0.000487592	23.5287
	6.86	1.24373	6.86	0.41253	6.86	0.000445256	23.588
	6.88	1.20975	6.88	0.41375	6.88	0.000408184	23.811
	6.9	1.22431	6.9	0.41554	6.9	0.000375536	23.871
	6.92	1.20489	6.92	0.4142	6.92	0.00034664	23.8729
	6.94	1.19518	6.94	0.41535	6.94	0.000320936	23.9331
	6.96	1.18547	6.96	0.41472	6.96	0.000298032	24.6644
	6.98	1.19518	6.98	0.41402	6.98	0.000277424	24.7267
	7	1.20975	7	0.41396	7	0.000258888	24.7472
	7.02	1.20004	7.02	0.41428	7.02	0.0002422	24.8096
	7.04	1.16606	7.04	0.41231	7.04	0.000227024	24.8358
	7.06	1.18547	7.06	0.41104	7.06	0.000213248	24.8985
	7.08	1.19518	7.08	0.41155	7.08	0.000200648	24.8986
	7.1	1.18547	7.1	0.41382	7.1	0.000189168	24.9614
	7.12	1.19033	7.12	0.41583	7.12	0.00017864	25.0817
	7.14	1.17091	7.14	0.41548	7.14	0.000168952	25.1303
	7.16	1.17091	7.16	0.41679	7.16	0.000160048	25.145
	7.18	1.15635	7.18	0.41605	7.18	0.000151816	25.1937
	7.2	1.12722	7.2	0.41634	7.2	0.0001442	25.3035
	7.22	1.14178	7.22	0.41331	7.22	0.000137144	25.3674
	7.24	1.17577	7.24	0.41723	7.24	0.000130592	25.3678
	7.26	1.17577	7.26	0.41784	7.26	0.000124544	25.3735
	7.28	1.17091	7.28	0.41787	7.28	0.000118832	25.4318
	7.3	1.14178	7.3	0.41535	7.3	0.000113568	25.4376
	7.32	1.13693	7.32	0.41647	7.32	0.000108584	25.4753
	7.34	1.12237	7.34	0.41107	7.34	0.000103992	25.5397
	7.36	1.10295	7.36	0.409	7.36	9.9624e-05	25.7566
	7.38	1.11751	7.38	0.40743	7.38	9.5536e-05	25.7951
	7.4	1.14178	7.4	0.40491	7.4	9.1728e-05	25.8217
	7.42	1.14664	7.42	0.40488	7.42	8.8088e-05	25.8603
	7.44	1.15635	7.44	0.40593	7.44	8.4728e-05	25.8671
	7.46	1.1612	7.46	0.40628	7.46	8.148e-05	25.9325
	7.48	1.15635	7.48	0.40727	7.48	7.8456e-05	25.9944
	7.5	1.12722	7.5	0.40826	7.5	7.56e-05	26.0601
	7.52	1.09324	7.52	0.4081	7.52	7.2912e-05	26.3504
	7.54	1.0981	7.54	0.40871	7.54	7.0336e-05	26.4171
	7.56	1.09324	7.56	0.40855	7.56	6.7928e-05	26.7701
	7.58	1.08839	7.58	0.4105	7.58	6.5576e-05	26.8379
	7.6	1.09324	7.6	0.41213	7.6	6.3392e-05	26.9996
	7.62	1.0981	7.62	0.41075	7.62	6.132e-05	27.068
	7.64	1.11266	7.64	0.40989	7.64	5.936e-05	27.0897
	7.66	1.12237	7.66	0.41043	7.66	5.7456e-05	27.1583
	7.68	1.12237	7.68	0.409	7.68	5.5664e-05	27.3167
	7.7	1.13208	7.7	0.41043	7.7	5.3928e-05	27.3859
	7.72	1.14664	7.72	0.41155	7.72	5.2304e-05	27.6807
	7.74	1.14178	7.74	0.41348	7.74	5.0736e-05	27.7134
	7.76	1.11751	7.76	0.41363	7.76	4.9224e-05	27.7508
	7.78	1.10295	7.78	0.41103	7.78	4.7824e-05	27.7836
	7.8	1.11266	7.8	0.40753	7.8	4.6424e-05	27.7877
	7.82	1.14664	7.82	0.40742	7.82	4.5136e-05	27.8581
	7.84	1.14664	7.84	0.40661	7.84	4.3848e-05	27.8745
	7.86	1.12237	7.86	0.40791	7.86	4.2672e-05	27.9074
	7.88	1.14178	7.88	0.41335	7.88	0	27.9452
	7.9	1.1078	7.9	0.41534	7.9	0	27.9771
	7.92	1.08839	7.92	0.41626	7.92	0	27.9781
	7.94	1.08353	7.94	0.41704	7.94	0	28.048
	7.96	1.0981	7.96	0.41648	7.96	0	28.0658
	7.98	1.11751	7.98	0.41446	7.98	0	28.1146
	8	1.12722	8	0.41524	8	0	28.1322
	8.02	1.11751	8.02	0.4127	8.02	0	28.1369
	8.04	1.11266	8.04	0.41055	8.04	0	28.1859
	8.06	1.07868	8.06	0.40986	8.06	0	28.2035
	8.08	1.11266	8.08	0.41212	8.08	0	28.3463
	8.1	1.12237	8.1	0.41124	8.1	0	28.3515
	8.12	1.10295	8.12	0.41521	8.12	0	28.4182
	8.14	1.10295	8.14	0.41823	8.14	0	28.4234
	8.16	1.1078	8.16	0.41831	8.16	0	28.4607
	8.18	1.13693	8.18	0.41961	8.18	0	28.5329
	8.2	1.11751	8.2	0.42135	8.2	0	28.6325
	8.22	1.09324	8.22	0.42156	8.22	0	28.6484
	8.24	1.11751	8.24	0.424	8.24	0	28.7051
	8.26	1.1078	8.26	0.43232	8.26	0	28.7211
	8.28	1.08839	8.28	0.43623	8.28	0	29.2047
	8.3	1.0981	8.3	0.43893	8.3	0	29.2789
	8.32	1.06412	8.32	0.44303	8.32	0	29.5479
	8.34	1.09324	8.34	0.44375	8.34	0	29.5548
	8.36	1.05926	8.36	0.43808	8.36	0	29.623
	8.38	1.04955	8.38	0.4358	8.38	0	29.6299
	8.4	1.05441	8.4	0.43339	8.4	0	29.7577
	8.42	1.06897	8.42	0.42671	8.42	0	29.7992
	8.44	1.06897	8.44	0.42315	8.44	0	29.8043
	8.46	1.07382	8.46	0.42049	8.46	0	29.8333
	8.48	1.0447	8.48	0.41476	8.48	0	29.8749
	8.5	1.05441	8.5	0.41364	8.5	0	29.8801
	8.52	1.03984	8.52	0.41577	8.52	0	29.9071
	8.54	1.05441	8.54	0.41509	8.54	0	29.9831
	8.56	1.06412	8.56	0.41728	8.56	0	30.0073
	8.58	1.05441	8.58	0.41768	8.58	0	30.0836
	8.6	1.05441	8.6	0.41681	8.6	0	30.0946
	8.62	1.0447	8.62	0.41542	8.62	0	30.1111
	8.64	1.05926	8.64	0.41582	8.64	0	30.1417
	8.66	1.05441	8.66	0.41584	8.66	0	30.1712
	8.68	1.04955	8.68	0.41401	8.68	0	30.1877
	8.7	1.03984	8.7	0.41416	8.7	0	30.2184
	8.72	1.03013	8.72	0.41411	8.72	0	30.2521
	8.74	1.02043	8.74	0.41241	8.74	0	30.3291
	8.76	1.01557	8.76	0.4086	8.76	0	30.3413
	8.78	1.00101	8.78	0.40907	8.78	0	30.3694
	8.8	1.02528	8.8	0.408	8.8	0	30.4185
	8.82	1.03013	8.82	0.40579	8.82	0.000547792	30.4248
	8.84	1.03013	8.84	0.40612	8.84	0.000562968	30.4424
	8.86	1.02528	8.86	0.40806	8.86	0.00057876	30.4467
	8.88	1.03499	8.88	0.41134	8.88	0.00059528	30.5022
	8.9	1.04955	8.9	0.41404	8.9	0.000612472	30.5199
	8.92	1.05926	8.92	0.41655	8.92	0.000630448	30.6584
	8.94	1.03499	8.94	0.41637	8.94	0.000649208	30.7365
	8.96	1.03013	8.96	0.4171	8.96	0.000668864	30.7821
	8.98	1.00101	8.98	0.41482	8.98	0.00068936	30.8038
	9	0.97674	9	0.41267	9	0.000710864	30.8322
	9.02	0.98645	9.02	0.41352	9.02	0.000733376	30.8605
	9.04	0.99615	9.04	0.41385	9.04	0.000760648	30.8823
	9.06	1.00101	9.06	0.41151	9.06	0.000785512	30.8997
	9.08	1.02043	9.08	0.41019	9.08	0.000811608	30.9108
	9.1	1.00586	9.1	0.41155	9.1	0.000838992	30.952
	9.12	1.01072	9.12	0.41007	9.12	0.000867832	30.9784
	9.14	1.01072	9.14	0.41171	9.14	0.000898128	31.0309
	9.16	1.02043	9.16	0.41226	9.16	0.000930104	31.2177
	9.18	1.03984	9.18	0.41416	9.18	0.00096376	31.2973
	9.2	1.03984	9.2	0.41063	9.2	0.00099932	31.3163
	9.22	0.99615	9.22	0.41074	9.22	0.00104	31.34
	9.24	1.00101	9.24	0.409	9.24	0.00108	31.3961
	9.26	1.00101	9.26	0.41001	9.26	0.00112	31.4077
	9.28	1.01072	9.28	0.40897	9.28	0.00116	31.4199
	9.3	1.02043	9.3	0.40876	9.3	0.00121	31.4878
	9.32	1.03499	9.32	0.40721	9.32	0.00126	31.6474
	9.34	1.03013	9.34	0.40579	9.34	0.00131	31.7282
	9.36	1.02528	9.36	0.40289	9.36	0.00137	31.7282
	9.38	1.01557	9.38	0.40141	9.38	0.00143	31.8091
	9.4	1.01072	9.4	0.40254	9.4	0.0015	31.8133
	9.42	1.01557	9.42	0.40195	9.42	0.00157	31.8944
	9.44	1.00101	9.44	0.40123	9.44	0.00164	31.925
	9.46	0.98159	9.46	0.40178	9.46	0.00172	32.0065
	9.48	0.97674	9.48	0.40151	9.48	0.0018	32.1712
	9.5	0.97188	9.5	0.40124	9.5	0.0019	32.2533
	9.52	0.98159	9.52	0.40148	9.52	0.002	32.3456
	9.54	0.9913	9.54	0.40171	9.54	0.0021	32.3656
	9.56	0.96703	9.56	0.40119	9.56	0.00222	32.3886
	9.58	0.97674	9.58	0.40021	9.58	0.00234	32.4088
	9.6	0.97674	9.6	0.39668	9.6	0.00248	32.4282
	9.62	0.95732	9.62	0.39494	9.62	0.00263	32.4482
	9.64	0.96703	9.64	0.39473	9.64	0.00279	32.4713
	9.66	0.99615	9.66	0.39222	9.66	0.00297	32.4916
	9.68	1.02528	9.68	0.39399	9.68	0.00317	32.4937
	9.7	1.03984	9.7	0.39487	9.7	0.00338	32.5041
	9.72	1.02528	9.72	0.39319	9.72	0.00362	32.5767
	9.74	1.0447	9.74	0.3926	9.74	0.00389	32.5872
	9.76	1.04955	9.76	0.39507	9.76	0.00418	32.6782
	9.78	1.00586	9.78	0.39537	9.78	0.00451	32.6843
	9.8	0.9913	9.8	0.39689	9.8	0.00488	32.7617
	9.82	1.00101	9.82	0.40348	9.82	0.0053	32.7678
	9.84	1.00586	9.84	0.40081	9.84	0.00577	32.8246
	9.86	0.97674	9.86	0.39935	9.86	0.00631	32.85
	9.88	0.98159	9.88	0.39496	9.88	0.00693	32.8592
	9.9	1.02528	9.9	0.39484	9.9	0.00765	32.9085
	9.92	1.03984	9.92	0.3953	9.92	0.00848	32.9336
	9.94	1.04955	9.94	0.3969	9.94	0.00945	32.934
	9.96	1.05441	9.96	0.39934	9.96	0.01059	32.9432
	9.98	1.06412	9.98	0.39967	9.98	0.01196	32.9851
	10	1.0447	10	0.40013	10	0.01361	33.0177
	10.02	1.01557	10.02	0.40027	10.02	0.01562	33.0694
	10.04	1.03013	10.04	0.40059	10.04	0.0181	33.3428
	10.06	1.03013	10.06	0.40348	10.06	0.02121	33.4281
	10.08	1.03984	10.08	0.40081	10.08	0.02519	33.5287
	10.1	1.03984	10.1	0.39935	10.1	0.03037	33.6145
	10.12	1.01557	10.12	0.39496	10.12	0.0373	33.8806
	10.14	1.00101	10.14	0.39484	10.14	0.0469	33.8852
	10.16	1.00586	10.16	0.3953	10.16	0.0609	33.9674
	10.18	1.01072	10.18	0.3969	10.18	0.0828	33.972
	10.2	1.01557	10.2	0.39934	10.2	0.11916	33.9769
	10.22	0.97674	10.22	0.39967	10.22	0.1804	34.0113
	10.24	0.9913	10.24	0.40013	10.24	0.27864	34.0639
	10.26	0.95732	10.26	0.40027	10.26	0.41631	34.0663
	10.28	0.94761	10.28	0.40059	10.28	0.54788	34.0731
	10.3	0.94276	10.3	0.40373	10.3	0.56	34.0984
	10.32	0.94276	10.32	0.40355	10.32	0.43868	34.1454
	10.34	0.97188	10.34	0.40426	10.34	0.2972	34.1501
	10.36	0.98645	10.36	0.40587	10.36	0.19281	34.1536
	10.38	0.97674	10.38	0.40792	10.38	0.12698	34.1604
	10.4	0.98645	10.4	0.4064	10.4	0.088	34.2329
	10.42	0.96703	10.42	0.40935	10.42	0.06495	34.2376
	10.44	1.00101	10.44	0.41121	10.44	0.05081	34.2851
	10.46	0.9913	10.46	0.4118	10.46	0.04165	34.373
	10.48	0.99615	10.48	0.41155	10.48	0.03503	34.4396
	10.5	0.99615	10.5	0.41184	10.5	0.02929	34.4764
	10.52	0.9913	10.52	0.41092	10.52	0.02424	34.5279
	10.54	0.97674	10.54	0.41057	10.54	0.02019	34.5394
	10.56	0.96703	10.56	0.40991	10.56	0.01706	34.5647
	10.58	0.9379	10.58	0.41065	10.58	0.01464	34.628
	10.6	0.92819	10.6	0.41202	10.6	0.01275	34.6345
	10.62	0.89907	10.62	0.41372	10.62	0.01122	34.6353
	10.64	0.91848	10.64	0.41605	10.64	0.00997	34.6567
	10.66	0.89421	10.66	0.41481	10.66	0.00892	34.7233
	10.68	0.89907	10.68	0.41383	10.68	0.00804	34.7241
	10.7	0.92819	10.7	0.41488	10.7	0.00728	34.7455
	10.72	0.93305	10.72	0.41364	10.72	0.00663	34.8141
	10.74	0.94761	10.74	0.41017	10.74	0.00607	34.8198
	10.76	0.95246	10.76	0.41193	10.76	0.00558	34.9034
	10.78	0.93305	10.78	0.41324	10.78	0.00514	34.9091
	10.8	0.9379	10.8	0.41091	10.8	0.00476	34.9305
	10.82	0.90392	10.82	0.41165	10.82	0.00443	34.9622
	10.84	0.89907	10.84	0.41341	10.84	0.00413	35.0201
	10.86	0.91363	10.86	0.41255	10.86	0.00386	35.0519
	10.88	0.89421	10.88	0.41144	10.88	0.00362	35.1052
	10.9	0.91363	10.9	0.41141	10.9	0.0034	35.1113
	10.92	0.92819	10.92	0.41202	10.92	0.00321	35.1184
	10.94	0.90392	10.94	0.41282	10.94	0.00304	35.1953
	10.96	0.89421	10.96	0.4135	10.96	0.00288	35.2014
	10.98	0.88936	10.98	0.41519	10.98	0.00274	35.2086
	11	0.89421	11	0.41644	11	0.00261	35.2531
	11.02	0.88936	11.02	0.41661	11.02	0.00249	35.2827
	11.04	0.88936	11.04	0.41658	11.04	0.00239	35.3435
	11.06	0.91363	11.06	0.41553	11.06	0.00229	35.3732
	11.08	0.89421	11.08	0.41403	11.08	0.00221	35.4025
	11.1	0.89907	11.1	0.41254	11.1	0.00213	35.4934
	11.12	0.91363	11.12	0.41155	11.12	0.00207	35.5835
	11.14	0.93305	11.14	0.40995	11.14	0.00201	35.6163
	11.16	0.93305	11.16	0.41071	11.16	0.00196	35.6406
	11.18	0.95246	11.18	0.4132	11.18	0.00192	35.6749
	11.2	0.95246	11.2	0.4167	11.2	0.00188	35.704
	11.22	0.95246	11.22	0.41689	11.22	0.00186	35.7077
	11.24	0.94276	11.24	0.41842	11.24	0.00184	35.7322
	11.26	0.93305	11.26	0.42039	11.26	0.00184	35.7957
	11.28	0.92819	11.28	0.41892	11.28	0.00186	35.8777
	11.3	0.91363	11.3	0.41502	11.3	0.00189	35.9699
	11.32	0.91848	11.32	0.41661	11.32	0.00196	35.9993
	11.34	0.92334	11.34	0.41495	11.34	0.00208	36.0518
	11.36	0.90878	11.36	0.4166	11.36	0.00225	36.0918
	11.38	0.89421	11.38	0.41762	11.38	0.00282	36.1445
	11.4	0.90878	11.4	0.42042	11.4	0.00295	36.1474
	11.42	0.91363	11.42	0.42022	11.42	0.00294	36.1705
	11.44	0.91848	11.44	0.4222	11.44	0.00292	36.2235
	11.46	0.9379	11.46	0.42066	11.46	0.00298	36.2403
	11.48	0.96217	11.48	0.42238	11.48	0.00312	36.2635
	11.5	0.94276	11.5	0.42206	11.5	0.00335	36.3166
	11.52	0.92334	11.52	0.42301	11.52	0.0037	36.3472
	11.54	0.89421	11.54	0.42364	11.54	0.00419	36.3987
	11.56	0.88936	11.56	0.42396	11.56	0.00488	36.4406
	11.58	0.8845	11.58	0.4244	11.58	0.00593	36.4923
	11.6	0.87479	11.6	0.42656	11.6	0.00759	36.4992
	11.62	0.88936	11.62	0.42733	11.62	0.01035	36.5931
	11.64	0.89421	11.64	0.42802	11.64	0.01489	36.6285
	11.66	0.88936	11.66	0.4291	11.66	0.0218	36.6368
	11.68	0.88936	11.68	0.43191	11.68	0.03035	36.7227
	11.7	0.89907	11.7	0.4335	11.7	0.03583	36.7311
	11.72	0.90878	11.72	0.43758	11.72	0.03287	36.9356
	11.74	0.90392	11.74	0.44032	11.74	0.02545	37.0307
	11.76	0.90878	11.76	0.44255	11.76	0.01941	37.1055
	11.78	0.89421	11.78	0.4405	11.78	0.01594	37.201
	11.8	0.89421	11.8	0.44139	11.8	0.01624	37.2453
	11.82	0.89421	11.82	0.44215	11.82	0.01968	37.3024
	11.84	0.91363	11.84	0.44604	11.84	0.02587	37.3413
	11.86	0.9379	11.86	0.45287	11.86	0.03208	37.3936
	11.88	0.94761	11.88	0.46544	11.88	0.03224	37.3985
	11.9	0.94276	11.9	0.48222	11.9	0.02553	37.4072
	11.92	0.92819	11.92	0.50079	11.92	0.01787	37.49
	11.94	0.91848	11.94	0.52818	11.94	0.01221	37.5036
	11.96	0.89907	11.96	0.56643	11.96	0.00862	37.5724
	11.98	0.8845	11.98	0.61568	11.98	0.00647	37.6562
	12	0.90392	12	0.67828	12	0.00518	37.6692
	12.02	0.91848	12.02	0.75243	12.02	0.00436	37.734
	12.04	0.93305	12.04	0.83411	12.04	0.00381	37.7506
	12.06	0.94276	12.06	0.90041	12.06	0.00343	37.7533
	12.08	0.92334	12.08	0.95017	12.08	0.00316	37.8049
	12.1	0.92334	12.1	0.96961	12.1	0.00297	37.8313
	12.12	0.90392	12.12	0.96025	12.12	0.00284	37.848
	12.14	0.89421	12.14	0.91151	12.14	0.00275	37.9024
	12.16	0.89907	12.16	0.85453	12.16	0.00271	37.9383
	12.18	0.88936	12.18	0.78843	12.18	0.00269	37.9738
	12.2	0.87965	12.2	0.72417	12.2	0.00271	38.0362
	12.22	0.91363	12.22	0.66471	12.22	0.00274	38.0718
	12.24	0.91363	12.24	0.62018	12.24	0.0028	38.08
	12.26	0.90392	12.26	0.58286	12.26	0.00289	38.13
	12.28	0.90392	12.28	0.55225	12.28	0.00299	38.1783
	12.3	0.90392	12.3	0.52694	12.3	0.0034	38.188
	12.32	0.90392	12.32	0.50641	12.32	0.00356	38.2285
	12.34	0.8845	12.34	0.48972	12.34	0.00376	38.2462
	12.36	0.90392	12.36	0.47334	12.36	0.00398	38.2515
	12.38	0.94276	12.38	0.45869	12.38	0.00424	38.2588
	12.4	0.94276	12.4	0.44614	12.4	0.00454	38.2751
	12.42	0.93305	12.42	0.43781	12.42	0.00489	38.2866
	12.44	0.94276	12.44	0.43248	12.44	0.0053	38.3449
	12.46	0.90878	12.46	0.4269	12.46	0.00577	38.3502
	12.48	0.91363	12.48	0.42278	12.48	0.00632	38.3576
	12.5	0.89421	12.5	0.41923	12.5	0.00696	38.3739
	12.52	0.90392	12.52	0.41735	12.52	0.00773	38.3919
	12.54	0.91848	12.54	0.41527	12.54	0.00865	38.4237
	12.56	0.93305	12.56	0.41505	12.56	0.00975	38.4691
	12.58	0.98159	12.58	0.41476	12.58	0.0111	38.491
	12.6	0.99615	12.6	0.4146	12.6	0.01278	38.5229
	12.62	0.97674	12.62	0.41425	12.62	0.01487	38.5685
	12.64	0.95246	12.64	0.4123	12.64	0.01756	38.5902
	12.66	0.92819	12.66	0.41144	12.66	0.02105	38.6899
	12.68	0.91848	12.68	0.41096	12.68	0.02573	38.7035
	12.7	0.91363	12.7	0.40971	12.7	0.03221	38.7074
	12.72	0.92819	12.72	0.40815	12.72	0.04168	38.7298
	12.74	0.97188	12.74	0.40825	12.74	0.05652	38.7974
	12.76	0.9913	12.76	0.40796	12.76	0.08117	38.8035
	12.78	1.00101	12.78	0.40671	12.78	0.12266	38.8075
	12.8	0.9913	12.8	0.40662	12.8	0.18905	38.8299
	12.82	0.9913	12.82	0.40467	12.82	0.28149	38.8353
	12.84	0.99615	12.84	0.40183	12.84	0.36818	38.8954
	12.86	0.97188	12.86	0.40039	12.86	0.3732	38.8976
	12.88	1.00101	12.88	0.39889	12.88	0.29078	38.9077
	12.9	0.99615	12.9	0.40013	12.9	0.19681	38.9357
	12.92	1.03013	12.92	0.40189	12.92	0.12795	38.9403
	12.94	1.03984	12.94	0.40403	12.94	0.08462	38.996
	12.96	1.03013	12.96	0.40469	12.96	0.0589	39.0083
	12.98	1.01557	12.98	0.40422	12.98	0.04359	39.0196
	13	1.00586	13	0.40431	13	0.03404	39.041
	13.02	0.98645	13.02	0.40447	13.02	0.02779	39.1204
	13.04	0.9913	13.04	0.40405	13.04	0.02365	39.2341
	13.06	0.97674	13.06	0.4044	13.06	0.02093	39.3356
	13.08	1.02043	13.08	0.40648	13.08	0.01893	39.3665
	13.1	1.01072	13.1	0.40855	13.1	0.01678	39.4191
	13.12	1.02043	13.12	0.40903	13.12	0.01442	39.4683
	13.14	1.0447	13.14	0.41155	13.14	0.01239	39.5211
	13.16	1.03984	13.16	0.40984	13.16	0.0108	39.5572
	13.18	1.02528	13.18	0.41101	13.18	0.00966	39.6596
	13.2	1.00586	13.2	0.40738	13.2	0.00881	39.7265
	13.22	1.01072	13.22	0.40848	13.22	0.00818	39.7267
	13.24	1.01557	13.24	0.40952	13.24	0.00771	39.8067
	13.26	0.98645	13.26	0.41222	13.26	0.00737	39.8252
	13.28	0.98645	13.28	0.41453	13.28	0.00712	39.8294
	13.3	0.98159	13.3	0.41831	13.3	0.00698	39.8296
	13.32	0.98159	13.32	0.41903	13.32	0.00691	39.8582
	13.34	0.95732	13.34	0.4186	13.34	0.00694	39.8968
	13.36	0.95732	13.36	0.42129	13.36	0.00702	39.9098
	13.38	0.97188	13.38	0.42431	13.38	0.00723	39.9284
	13.4	0.98645	13.4	0.43128	13.4	0.00753	39.9615
	13.42	0.9913	13.42	0.43724	13.42	0.00796	39.9847
	13.44	0.98645	13.44	0.44478	13.44	0.00853	39.998
	13.46	0.98159	13.46	0.45054	13.46	0.00927	40.0002
	13.48	0.9913	13.48	0.45477	13.48	0.01023	40.0683
	13.5	0.9913	13.5	0.45741	13.5	0.01151	40.0761
	13.52	0.98645	13.52	0.46425	13.52	0.01313	40.0883
	13.54	0.98645	13.54	0.46733	13.54	0.01527	40.0975
	13.56	0.97188	13.56	0.46907	13.56	0.01814	40.1016
	13.58	0.95246	13.58	0.47145	13.58	0.02211	40.1291
	13.6	0.92819	13.6	0.47133	13.6	0.02781	40.1722
	13.62	0.9379	13.62	0.46835	13.62	0.03654	40.1799
	13.64	0.95246	13.64	0.46524	13.64	0.0508	40.2014
	13.66	0.97674	13.66	0.46334	13.66	0.07492	40.2114
	13.68	0.97674	13.68	0.45652	13.68	0.11468	40.2331
	13.7	0.97674	13.7	0.4499	13.7	0.17421	40.2553
	13.72	0.96217	13.72	0.44078	13.72	0.24352	40.3156
	13.74	0.93305	13.74	0.43518	13.74	0.27675	40.3597
	13.76	0.91363	13.76	0.42881	13.76	0.23724	40.3978
	13.78	0.90878	13.78	0.42544	13.78	0.16752	40.4148
	13.8	0.89421	13.8	0.42182	13.8	0.10993	40.5026
	13.82	0.89421	13.82	0.42139	13.82	0.07208	40.5196
	13.84	0.86994	13.84	0.41795	13.84	0.04939	40.5318
	13.86	0.86023	13.86	0.41522	13.86	0.03611	40.585
	13.88	0.85538	13.88	0.4123	13.88	0.02793	40.637
	13.9	0.85052	13.9	0.41155	13.9	0.02221	40.6903
	13.92	0.85538	13.92	0.40919	13.92	0.01791	40.699
	13.94	0.86509	13.94	0.40804	13.94	0.01467	40.7141
	13.96	0.86023	13.96	0.40804	13.96	0.01223	40.7796
	13.98	0.86994	13.98	0.40906	13.98	0.01038	40.7848
	14	0.85538	14	0.409	14	0.00894	40.8047
	14.02	0.85052	14.02	0.41009	14.02	0.0078	40.8198
	14.04	0.85052	14.04	0.41053	14.04	0.00688	40.8514
	14.06	0.85538	14.06	0.41066	14.06	0.00612	40.8855
	14.08	0.84081	14.08	0.41341	14.08	0.00549	40.8907
	14.1	0.82625	14.1	0.41437	14.1	0.00496	40.9382
	14.12	0.79712	14.12	0.41513	14.12	0.00451	40.9575
	14.14	0.80683	14.14	0.41871	14.14	0.00412	40.9874
	14.16	0.80198	14.16	0.42082	14.16	0.00379	41.0341
	14.18	0.78742	14.18	0.42395	14.18	0.00349	41.0445
	14.2	0.79227	14.2	0.42835	14.2	0.00324	41.0938
	14.22	0.81169	14.22	0.43199	14.22	0.00302	41.1018
	14.24	0.8214	14.24	0.4364	14.24	0.00282	41.1394
	14.26	0.82625	14.26	0.44189	14.26	0.00265	41.1407
	14.28	0.82625	14.28	0.44374	14.28	0.0025	41.1941
	14.3	0.81654	14.3	0.44597	14.3	0.00236	41.2066
	14.32	0.79712	14.32	0.45064	14.32	0.00224	41.2085
	14.34	0.75829	14.34	0.45108	14.34	0.00177	41.2463
	14.36	0.75344	14.36	0.45625	14.36	0.00169	41.2612
	14.38	0.77285	14.38	0.4613	14.38	0.00161	41.3011
	14.4	0.79712	14.4	0.47451	14.4	0.00154	41.3137
	14.42	0.8214	14.42	0.49226	14.42	0.00149	41.3684
	14.44	0.81169	14.44	0.52016	14.44	0.00144	41.3784
	14.46	0.77771	14.46	0.55757	14.46	0.0014	41.4037
	14.48	0.768	14.48	0.60628	14.48	0.00136	41.4828
	14.5	0.75829	14.5	0.66035	14.5	0.00134	41.486
	14.52	0.78256	14.52	0.71992	14.52	0.00132	41.5114
	14.54	0.80198	14.54	0.78108	14.54	0.00131	41.5351
	14.56	0.80683	14.56	0.82449	14.56	0.00132	41.5906
	14.58	0.82625	14.58	0.86439	14.58	0.00133	41.6128
	14.6	0.80198	14.6	0.87984	14.6	0.00135	41.6165
	14.62	0.77771	14.62	0.86567	14.62	0.00139	41.628
	14.64	0.78256	14.64	0.82417	14.64	0.00144	41.6431
	14.66	0.79227	14.66	0.77763	14.66	0.00152	41.721
	14.68	0.79227	14.68	0.71124	14.68	0.00162	41.7247
	14.7	0.78256	14.7	0.65327	14.7	0.00176	41.7362
	14.72	0.76314	14.72	0.60859	14.72	0.00194	41.7666
	14.74	0.77285	14.74	0.57169	14.74	0.00218	41.847
	14.76	0.78256	14.76	0.54073	14.76	0.00251	41.8752
	14.78	0.78256	14.78	0.51921	14.78	0.00296	41.8762
	14.8	0.79712	14.8	0.49483	14.8	0.00363	41.8874
	14.82	0.80198	14.82	0.47568	14.82	0.00464	41.922
	14.84	0.77771	14.84	0.4624	14.84	0.00639	41.9367
	14.86	0.74373	14.86	0.45359	14.86	0.0092	41.9559
	14.88	0.72916	14.88	0.44625	14.88	0.01386	41.9852
	14.9	0.73887	14.9	0.44267	14.9	0.02089	41.9964
	14.92	0.77285	14.92	0.43463	14.92	0.02922	42.02
	14.94	0.768	14.94	0.43393	14.94	0.03355	42.0277
	14.96	0.76314	14.96	0.42972	14.96	0.02915	42.0311
	14.98	0.77771	14.98	0.42467	14.98	0.02079	42.0458
	15	0.77285	15	0.41919	15	0.01376	42.048
	15.02	0.77285	15.02	0.42129	15.02	0.00909	42.0562
	15.04	0.77285	15.04	0.41983	15.04	0.00627	42.1294
	15.06	0.768	15.06	0.4197	15.06	0.00459	42.1325
	15.08	0.77285	15.08	0.42232	15.08	0.00356	42.1371
	15.1	0.76314	15.1	0.42647	15.1	0.00287	42.1435
	15.12	0.75344	15.12	0.428	15.12	0.00239	42.1574
	15.14	0.77285	15.14	0.4273	15.14	0.00204	42.1657
	15.16	0.76314	15.16	0.43046	15.16	0.00177	42.2422
	15.18	0.76314	15.18	0.43195	15.18	0.00156	42.2488
	15.2	0.74858	15.2	0.4349	15.2	0.00113	42.249
	15.22	0.74373	15.22	0.43837	15.22	0.00101	42.2532
	15.24	0.75829	15.24	0.44637	15.24	0.000910224	42.2778
	15.26	0.78256	15.26	0.45226	15.26	0.00082964	42.3588
	15.28	0.79227	15.28	0.46262	15.28	0.000763896	42.3591
	15.3	0.80683	15.3	0.47847	15.3	0.00071008	42.3879
	15.32	0.79227	15.32	0.49968	15.32	0.000665952	42.3897
	15.34	0.79227	15.34	0.529	15.34	0.00062972	42.5001
	15.36	0.79227	15.36	0.56509	15.36	0.000598696	42.5189
	15.38	0.79227	15.38	0.61209	15.38	0.000574784	42.5548
	15.4	0.79227	15.4	0.65309	15.4	0.000555688	42.6175
	15.42	0.79227	15.42	0.68893	15.42	0.000540848	42.6297
	15.44	0.78256	15.44	0.71723	15.44	0.00052976	42.6657
	15.46	0.77771	15.46	0.73448	15.46	0.000522032	42.6857
	15.48	0.76314	15.48	0.72652	15.48	0.000517384	42.6942
	15.5	0.75829	15.5	0.71045	15.5	0.000515648	42.7286
	15.52	0.77771	15.52	0.68436	15.52	0.000516656	42.797
	15.54	0.77771	15.54	0.64601	15.54	0.000520296	42.8055
	15.56	0.79227	15.56	0.60721	15.56	0.000526568	42.8678
	15.58	0.78742	15.58	0.57129	15.58	0.000535472	42.9116
	15.6	0.78256	15.6	0.54098	15.6	0.000547008	42.9402
	15.62	0.78256	15.62	0.5154	15.62	0.000561344	42.9693
	15.64	0.78256	15.64	0.4971	15.64	0.000578536	42.9796
	15.66	0.77771	15.66	0.47796	15.66	0.000598808	43.0235
	15.68	0.78742	15.68	0.46413	15.68	0.00062244	43.0522
	15.7	0.77771	15.7	0.45074	15.7	0.000649656	43.0814
	15.72	0.77285	15.72	0.44137	15.72	0.00068096	43.0924
	15.74	0.74373	15.74	0.43507	15.74	0.000744128	43.2048
	15.76	0.74858	15.76	0.42864	15.76	0.00078568	43.2396
	15.78	0.75829	15.78	0.42834	15.78	0.000833056	43.3291
	15.8	0.77285	15.8	0.42695	15.8	0.000886984	43.3525
	15.82	0.78256	15.82	0.42429	15.82	0.000948584	43.3783
	15.84	0.77285	15.84	0.41786	15.84	0.00102	43.4423
	15.86	0.77771	15.86	0.41826	15.86	0.0011	43.4752
	15.88	0.768	15.88	0.41464	15.88	0.00119	43.4915
	15.9	0.74858	15.9	0.41415	15.9	0.0013	43.5887
	15.92	0.75344	15.92	0.4127	15.92	0.00143	43.6003
	15.94	0.75344	15.94	0.41278	15.94	0.00158	43.6039
	15.96	0.75344	15.96	0.41012	15.96	0.00178	43.6965
	15.98	0.76314	15.98	0.40886	15.98	0.00199	43.7142
	16	0.75829	16	0.40792	16	0.00224	43.7178
	16.02	0.79227	16.02	0.40883	16.02	0.00255	43.7309
	16.04	0.79712	16.04	0.40923	16.04	0.00294	43.7485
	16.06	0.80198	16.06	0.41199	16.06	0.00343	43.8107
	16.08	0.80683	16.08	0.4138	16.08	0.00407	43.8259
	16.1	0.79712	16.1	0.41439	16.1	0.00492	43.8446
	16.12	0.80198	16.12	0.41473	16.12	0.00608	43.8452
	16.14	0.80683	16.14	0.4136	16.14	0.00767	43.8541
	16.16	0.81169	16.16	0.41227	16.16	0.00987	43.8628
	16.18	0.8214	16.18	0.4107	16.18	0.01295	43.8705
	16.2	0.83596	16.2	0.40937	16.2	0.01773	43.9204
	16.22	0.83596	16.22	0.40639	16.22	0.02587	43.9405
	16.24	0.81169	16.24	0.41005	16.24	0.03936	43.9592
	16.26	0.78742	16.26	0.41179	16.26	0.05919	43.9688
	16.28	0.77285	16.28	0.41226	16.28	0.08075	43.9852
	16.3	0.74858	16.3	0.41248	16.3	0.08788	43.9942
	16.32	0.74373	16.32	0.41257	16.32	0.07249	44.0001
	16.34	0.74373	16.34	0.40953	16.34	0.05036	44.0352
	16.36	0.77771	16.36	0.4093	16.36	0.03306	44.0415
	16.38	0.78742	16.38	0.40926	16.38	0.02197	44.1093
	16.4	0.79712	16.4	0.4084	16.4	0.01547	44.1152
	16.42	0.80198	16.42	0.41187	16.42	0.01193	44.1528
	16.44	0.79712	16.44	0.4172	16.44	0.01019	44.1567
	16.46	0.80198	16.46	0.41991	16.46	0.00962	44.2357
	16.48	0.80683	16.48	0.42057	16.48	0.00957	44.2683
	16.5	0.80198	16.5	0.42571	16.5	0.00896	44.298
	16.52	0.80198	16.52	0.42867	16.52	0.0074	44.3016
	16.54	0.80683	16.54	0.43317	16.54	0.0057	44.3126
	16.56	0.79227	16.56	0.43613	16.56	0.0044	44.3514
	16.58	0.77771	16.58	0.44375	16.58	0.0035	44.3688
	16.6	0.75829	16.6	0.44455	16.6	0.0029	44.414
	16.62	0.75344	16.62	0.44566	16.62	0.00248	44.4175
	16.64	0.768	16.64	0.443	16.64	0.00218	44.4286
	16.66	0.77771	16.66	0.43952	16.66	0.00196	44.4337
	16.68	0.78256	16.68	0.43342	16.68	0.00178	44.4849
	16.7	0.78256	16.7	0.43134	16.7	0.00164	44.5414
	16.72	0.75829	16.72	0.42837	16.72	0.00153	44.55
	16.74	0.74373	16.74	0.4252	16.74	0.00144	44.6143
	16.76	0.72916	16.76	0.42076	16.76	0.00137	44.6361
	16.78	0.70489	16.78	0.41868	16.78	0.00132	44.6581
	16.8	0.72431	16.8	0.41705	16.8	0.00129	44.6613
	16.82	0.73887	16.82	0.41235	16.82	0.00127	44.6675
	16.84	0.74373	16.84	0.41161	16.84	0.00126	44.7311
	16.86	0.74373	16.86	0.41502	16.86	0.00127	44.753
	16.88	0.73402	16.88	0.41582	16.88	0.0013	44.7622
	16.9	0.73887	16.9	0.41533	16.9	0.00134	44.7731
	16.92	0.73887	16.92	0.41913	16.92	0.00141	44.7783
	16.94	0.71945	16.94	0.41896	16.94	0.00149	44.7846
	16.96	0.70975	16.96	0.41465	16.96	0.00161	44.86
	16.98	0.71945	16.98	0.41455	16.98	0.00177	44.8795
	17	0.7146	17	0.41496	17	0.00197	44.8904
	17.02	0.7146	17.02	0.41383	17.02	0.00225	44.9776
	17.04	0.72431	17.04	0.41112	17.04	0.00262	44.9797
	17.06	0.74373	17.06	0.41376	17.06	0.00315	44.9835
	17.08	0.75344	17.08	0.41111	17.08	0.00393	45.0976
	17.1	0.768	17.1	0.40915	17.1	0.00516	45.1014
	17.12	0.75344	17.12	0.40618	17.12	0.00721
	17.14	0.73887	17.14	0.4078	17.14	0.01062
	17.16	0.73402	17.16	0.40675	17.16	0.01598
	17.18	0.72916	17.18	0.40709	17.18	0.02317
	17.2	0.71945	17.2	0.40827	17.2	0.02921
	17.22	0.72916	17.22	0.41155	17.22	0.0285
	17.24	0.74373	17.24	0.40951	17.24	0.0221
	17.26	0.77285	17.26	0.4097	17.26	0.01564
	17.28	0.77285	17.28	0.40995	17.28	0.01133
	17.3	0.77285	17.3	0.41122	17.3	0.00911
	17.32	0.78742	17.32	0.41141	17.32	0.0086
	17.34	0.77771	17.34	0.41358	17.34	0.00968
	17.36	0.75344	17.36	0.41396	17.36	0.01252
	17.38	0.74373	17.38	0.41568	17.38	0.01723
	17.4	0.72916	17.4	0.41715	17.4	0.02266
	17.42	0.72916	17.42	0.41708	17.42	0.02454
	17.44	0.72916	17.44	0.4174	17.44	0.02046
	17.46	0.72916	17.46	0.42002	17.46	0.01444
	17.48	0.73402	17.48	0.42078	17.48	0.00965
	17.5	0.73887	17.5	0.41835	17.5	0.00651
	17.52	0.74373	17.52	0.41988	17.52	0.0046
	17.54	0.73887	17.54	0.41995	17.54	0.00345
	17.56	0.74858	17.56	0.41643	17.56	0.00272
	17.58	0.75344	17.58	0.41732	17.58	0.00222
	17.6	0.768	17.6	0.41975	17.6	0.00186
	17.62	0.768	17.62	0.41828	17.62	0.00159
	17.64	0.75829	17.64	0.41968	17.64	0.00137
	17.66	0.74858	17.66	0.42389	17.66	0.00121
	17.68	0.74858	17.68	0.42312	17.68	0.00107
	17.7	0.73402	17.7	0.42299	17.7	0.00096096
	17.72	0.75344	17.72	0.42382	17.72	0.0008694
	17.74	0.74373	17.74	0.4198	17.74	0.000792568
	17.76	0.73402	17.76	0.41948	17.76	0.000642824
	17.78	0.72431	17.78	0.42681	17.78	0.000589344
	17.8	0.70489	17.8	0.42777	17.8	0.000543536
	17.82	0.70004	17.82	0.43422	17.82	0.000504056
	17.84	0.70489	17.84	0.4443	17.84	0.00046984
	17.86	0.70004	17.86	0.4489	17.86	0.000447776
	17.88	0.73402	17.88	0.45374	17.88	0.00042196
	17.9	0.75344	17.9	0.46485	17.9	0.000399392
	17.92	0.74858	17.92	0.47442	17.92	0.000429296
	17.94	0.76314	17.94	0.48757	17.94	0.000413392
	17.96	0.768	17.96	0.49517	17.96	0.000395192
	17.98	0.74858	17.98	0.50219	17.98	0.000383656
	18	0.74858	18	0.505	18	0.000373912
	18.02	0.72431	18.02	0.49867	18.02	0.000365848
	18.04	0.73402	18.04	0.48871	18.04	0.000359296
	18.06	0.74373	18.06	0.48245	18.06	0.000354144
	18.08	0.75829	18.08	0.47281	18.08	0.000350392
	18.1	0.77285	18.1	0.46196	18.1	0.000347872
	18.12	0.75829	18.12	0.45353	18.12	0.000346584
	18.14	0.73887	18.14	0.44858	18.14	0.000346584
	18.16	0.73887	18.16	0.4453	18.16	0.00034776
	18.18	0.70489	18.18	0.43939	18.18	0.000449064
	18.2	0.71945	18.2	0.4354	18.2	0.000455504
	18.22	0.72916	18.22	0.43333	18.22	0.000463344
	18.24	0.75344	18.24	0.42653	18.24	0.00047264
	18.26	0.768	18.26	0.42158	18.26	0.00048356
	18.28	0.768	18.28	0.41791	18.28	0.000496104
	18.3	0.78256	18.3	0.41922	18.3	0.000512792
	18.32	0.78256	18.32	0.41778	18.32	0.0005292
	18.34	0.768	18.34	0.42114	18.34	0.000547792
	18.36	0.77285	18.36	0.42142	18.36	0.000568848
	18.38	0.76314	18.38	0.41897	18.38	0.000592704
	18.4	0.76314	18.4	0.41517	18.4	0.00061964
	18.42	0.74858	18.42	0.41775	18.42	0.000654472
	18.44	0.73887	18.44	0.41325	18.44	0.000722008
	18.46	0.73887	18.46	0.41131	18.46	0.00076272
	18.48	0.72431	18.48	0.4114	18.48	0.0008092
	18.5	0.72916	18.5	0.41297	18.5	0.000862736
	18.52	0.73402	18.52	0.41243	18.52	0.000924728
	18.54	0.75829	18.54	0.41393	18.54	0.00099708
	18.56	0.768	18.56	0.41319	18.56	0.00108
	18.58	0.78256	18.58	0.41565	18.58	0.0014
	18.6	0.79227	18.6	0.41453	18.6	0.00153
	18.62	0.79227	18.62	0.4152	18.62	0.00169
	18.64	0.77285	18.64	0.4137	18.64	0.00188
	18.66	0.768	18.66	0.41552	18.66	0.00213
	18.68	0.768	18.68	0.41779	18.68	0.00245
	18.7	0.77771	18.7	0.41844	18.7	0.00285
	18.72	0.78256	18.72	0.41948	18.72	0.00345
	18.74	0.79712	18.74	0.42556	18.74	0.00447
	18.76	0.81169	18.76	0.42788	18.76	0.00592
	18.78	0.80683	18.78	0.42981	18.78	0.00834
	18.8	0.77771	18.8	0.43295	18.8	0.01227
	18.82	0.76314	18.82	0.43425	18.82	0.01806
	18.84	0.73887	18.84	0.43458	18.84	0.02467
	18.86	0.72916	18.86	0.43536	18.86	0.02734
	18.88	0.72916	18.88	0.4334	18.88	0.02331
	18.9	0.72916	18.9	0.43048	18.9	0.01697
	18.92	0.75344	18.92	0.4275	18.92	0.01197
	18.94	0.76314	18.94	0.42298	18.94	0.00885
	18.96	0.75344	18.96	0.42223	18.96	0.00704
	18.98	0.75829	18.98	0.41912	18.98	0.00593
	19	0.75344	19	0.42182	19	0.00525
	19.02	0.76314	19.02	0.42452	19.02	0.00492
	19.04	0.77771	19.04	0.42702	19.04	0.00488
	19.06	0.77771	19.06	0.42487	19.06	0.00501
	19.08	0.76314	19.08	0.42499	19.08	0.0051
	19.1	0.75829	19.1	0.42675	19.1	0.00504
	19.12	0.75829	19.12	0.42448	19.12	0.00501
	19.14	0.75829	19.14	0.42579	19.14	0.00513
	19.16	0.77771	19.16	0.42531	19.16	0.00544
	19.18	0.80198	19.18	0.427	19.18	0.00594
	19.2	0.83111	19.2	0.42288	19.2	0.00697
	19.22	0.82625	19.22	0.42208	19.22	0.00805
	19.24	0.80683	19.24	0.41835	19.24	0.00965
	19.26	0.78256	19.26	0.41953	19.26	0.01211
	19.28	0.77771	19.28	0.41605	19.28	0.01586
	19.3	0.76314	19.3	0.41282	19.3	0.0215
	19.32	0.768	19.32	0.41049	19.32	0.02913
	19.34	0.768	19.34	0.40886	19.34	0.03828
	19.36	0.79227	19.36	0.40768	19.36	0.04942
	19.38	0.79227	19.38	0.40873	19.38	0.05978
	19.4	0.78742	19.4	0.40806	19.4	0.05967
	19.42	0.78742	19.42	0.41116	19.42	0.04846
	19.44	0.79712	19.44	0.41049	19.44	0.03637
	19.46	0.79227	19.46	0.41116	19.46	0.02826
	19.48	0.78742	19.48	0.41055	19.48	0.02426
	19.5	0.79227	19.5	0.40969	19.5	0.02364
	19.52	0.80198	19.52	0.408	19.52	0.02613
	19.54	0.78742	19.54	0.41001	19.54	0.03245
	19.56	0.78256	19.56	0.40902	19.56	0.04423
	19.58	0.78256	19.58	0.40962	19.58	0.06326
	19.6	0.79227	19.6	0.41355	19.6	0.0884
	19.62	0.80198	19.62	0.41256	19.62	0.10734
	19.64	0.80683	19.64	0.4108	19.64	0.10134
	19.66	0.81654	19.66	0.40898	19.66	0.07769
	19.68	0.81654	19.68	0.40965	19.68	0.0554
	19.7	0.80683	19.7	0.40828	19.7	0.04056
	19.72	0.81169	19.72	0.40422	19.72	0.03234
	19.74	0.79712	19.74	0.40336	19.74	0.02849
	19.76	0.81169	19.76	0.40499	19.76	0.02706
	19.78	0.82625	19.78	0.40208	19.78	0.02717
	19.8	0.83111	19.8	0.39943	19.8	0.0293
	19.82	0.84081	19.82	0.40272	19.82	0.03432
	19.84	0.83111	19.84	0.40122	19.84	0.04293
	19.86	0.83111	19.86	0.40048	19.86	0.05453
	19.88	0.83111	19.88	0.40122	19.88	0.06432
	19.9	0.8214	19.9	0.40112	19.9	0.06641
	19.92	0.81169	19.92	0.40173	19.92	0.06571
	19.94	0.81169	19.94	0.40393	19.94	0.07134
	19.96	0.81169	19.96	0.403	19.96	0.08921
	19.98	0.81169	19.98	0.4029	19.98	0.12371
	20	0.81169	20	0.40466	20	0.17581
	20.02	0.8214	20.02	0.4061	20.02	0.22989
	20.04	0.82625	20.04	0.40887	20.04	0.24231
	20.06	0.82625	20.06	0.41024	20.06	0.20128
	20.08	0.8214	20.08	0.41155	20.08	0.151
	20.1	0.81169	20.1	0.4108	20.1	0.11854
	20.12	0.79712	20.12	0.40647	20.12	0.10814
	20.14	0.80683	20.14	0.40386	20.14	0.11789
	20.16	0.79712	20.16	0.40158	20.16	0.14237
	20.18	0.79227	20.18	0.3975	20.18	0.16409
	20.2	0.77285	20.2	0.39803	20.2	0.15899
	20.22	0.77771	20.22	0.40078	20.22	0.1371
	20.24	0.77285	20.24	0.4006	20.24	0.12419
	20.26	0.74373	20.26	0.40055	20.26	0.12856
	20.28	0.75344	20.28	0.40433	20.28	0.14157
	20.3	0.77285	20.3	0.40007	20.3	0.13909
	20.32	0.78256	20.32	0.39931	20.32	0.11257
	20.34	0.78256	20.34	0.40047	20.34	0.082
	20.36	0.78256	20.36	0.40202	20.36	0.05922
	20.38	0.79227	20.38	0.40241	20.38	0.04485
	20.4	0.78256	20.4	0.40702	20.4	0.03653
	20.42	0.768	20.42	0.40927	20.42	0.03202
	20.44	0.76314	20.44	0.41036	20.44	0.0299
	20.46	0.768	20.46	0.40923	20.46	0.02946
	20.48	0.78256	20.48	0.41352	20.48	0.03044
	20.5	0.77285	20.5	0.41353	20.5	0.03296
	20.52	0.80198	20.52	0.41143	20.52	0.03743
	20.54	0.81654	20.54	0.41209	20.54	0.04485
	20.56	0.81654	20.56	0.41184	20.56	0.05732
	20.58	0.81169	20.58	0.40732	20.58	0.07875
	20.6	0.768	20.6	0.40337	20.6	0.11512
	20.62	0.768	20.62	0.4023	20.62	0.17288
	20.64	0.77285	20.64	0.39599	20.64	0.25096
	20.66	0.77771	20.66	0.39556	20.66	0.31774
	20.68	0.81169	20.68	0.3904	20.68	0.31561
	20.7	0.83596	20.7	0.39354	20.7	0.25511
	20.72	0.83596	20.72	0.39266	20.72	0.18613
	20.74	0.82625	20.74	0.39363	20.74	0.12801
	20.76	0.81169	20.76	0.39588	20.76	0.08693
	20.78	0.81169	20.78	0.40202	20.78	0.061
	20.8	0.80683	20.8	0.4065	20.8	0.04517
	20.82	0.78742	20.82	0.41155	20.82	0.03535
	20.84	0.78742	20.84	0.41642	20.84	0.029
	20.86	0.77285	20.86	0.42173	20.86	0.02477
	20.88	0.768	20.88	0.42149	20.88	0.0219
	20.9	0.73887	20.9	0.41882	20.9	0.02015
	20.92	0.75344	20.92	0.42612	20.92	0.01937
	20.94	0.77285	20.94	0.42422	20.94	0.01966
	20.96	0.77285	20.96	0.422	20.96	0.02146
	20.98	0.77285	20.98	0.42603	20.98	0.02556
	21	0.79227	21	0.4279	21	0.03303
	21.02	0.79712	21.02	0.42134	21.02	0.04446
	21.04	0.80683	21.04	0.42467	21.04	0.05725
	21.06	0.78742	21.06	0.4282	21.06	0.06222
	21.08	0.78742	21.08	0.4309	21.08	0.05526
	21.1	0.76314	21.1	0.43532	21.1	0.0461
	21.12	0.74373	21.12	0.44356	21.12	0.04212
	21.14	0.72431	21.14	0.45207	21.14	0.04324
	21.16	0.72431	21.16	0.46172	21.16	0.04391
	21.18	0.73402	21.18	0.46972	21.18	0.038
	21.2	0.74858	21.2	0.48154	21.2	0.02856
	21.22	0.74373	21.22	0.48667	21.22	0.02059
	21.24	0.75344	21.24	0.48617	21.24	0.01518
	21.26	0.73887	21.26	0.48504	21.26	0.0118
	21.28	0.74858	21.28	0.48416	21.28	0.00973
	21.3	0.74373	21.3	0.46974	21.3	0.00846
	21.32	0.73887	21.32	0.45929	21.32	0.00769
	21.34	0.73402	21.34	0.4496	21.34	0.00732
	21.36	0.73887	21.36	0.43704	21.36	0.00735
	21.38	0.73402	21.38	0.42569	21.38	0.00795
	21.4	0.74373	21.4	0.42124	21.4	0.00924
	21.42	0.75344	21.42	0.41659	21.42	0.01117
	21.44	0.76314	21.44	0.41788	21.44	0.01278
	21.46	0.768	21.46	0.41885	21.46	0.01234
	21.48	0.76314	21.48	0.42004	21.48	0.01019
	21.5	0.74373	21.5	0.43231	21.5	0.00805
	21.52	0.72916	21.52	0.44414	21.52	0.00637
	21.54	0.72916	21.54	0.46362	21.54	0.00553
	21.56	0.74858	21.56	0.48483	21.56	0.00513
	21.58	0.75344	21.58	0.51415	21.58	0.00504
	21.6	0.75829	21.6	0.54143	21.6	0.00517
	21.62	0.76314	21.62	0.57164	21.62	0.00553
	21.64	0.768	21.64	0.59375	21.64	0.00615
	21.66	0.768	21.66	0.61394	21.66	0.00706
	21.68	0.75344	21.68	0.62181	21.68	0.00881
	21.7	0.75829	21.7	0.6247	21.7	0.01166
	21.72	0.77771	21.72	0.61603	21.72	0.01653
	21.74	0.76314	21.74	0.60334	21.74	0.02452
	21.76	0.77771	21.76	0.58497	21.76	0.0362
	21.78	0.77285	21.78	0.56897	21.78	0.04865
	21.8	0.78742	21.8	0.5536	21.8	0.0526
	21.82	0.79712	21.82	0.54314	21.82	0.04362
	21.84	0.78742	21.84	0.53078	21.84	0.03115
	21.86	0.80198	21.86	0.52	21.86	0.0218
	21.88	0.80198	21.88	0.50949	21.88	0.01621
	21.9	0.79227	21.9	0.4945	21.9	0.01288
	21.92	0.78742	21.92	0.48264	21.92	0.01018
	21.94	0.76314	21.94	0.46453	21.94	0.0078
	21.96	0.75829	21.96	0.45483	21.96	0.006
	21.98	0.74858	21.98	0.44328	21.98	0.00475
	22	0.75344	22	0.43326	22	0.00389
	22.02	0.77771	22.02	0.42624	22.02	0.00329
	22.04	0.77771	22.04	0.42783	22.04	0.00286
	22.06	0.79227	22.06	0.42886	22.06	0.00254
	22.08	0.78256	22.08	0.44233	22.08	0.00229
	22.1	0.78742	22.1	0.46014	22.1	0.00209
	22.12	0.80198	22.12	0.48651	22.12	0.00194
	22.14	0.81654	22.14	0.52366	22.14	0.00154
	22.16	0.8214	22.16	0.56695	22.16	0.00148
	22.18	0.82625	22.18	0.60531	22.18	0.00146
	22.2	0.81654	22.2	0.64375	22.2	0.00148
	22.22	0.80198	22.22	0.66852	22.22	0.00162
	22.24	0.77285	22.24	0.68256	22.24	0.00185
	22.26	0.77771	22.26	0.68244	22.26	0.00207
	22.28	0.80198	22.28	0.67682	22.28	0.00204
	22.3	0.81654	22.3	0.64784	22.3	0.00175
	22.32	0.81654	22.32	0.62237	22.32	0.00144
	22.34	0.82625	22.34	0.58936	22.34	0.00165
	22.36	0.8214	22.36	0.55987	22.36	0.00151
	22.38	0.80198	22.38	0.52323	22.38	0.00143
	22.4	0.79227	22.4	0.50906	22.4	0.00139
	22.42	0.79712	22.42	0.48984	22.42	0.00138
	22.44	0.81654	22.44	0.47184	22.44	0.00137
	22.46	0.82625	22.46	0.45358	22.46	0.00138
	22.48	0.82625	22.48	0.44535	22.48	0.0014
	22.5	0.83111	22.5	0.42831	22.5	0.00142
	22.52	0.82625	22.52	0.41637	22.52	0.0014
	22.54	0.81654	22.54	0.41637	22.54	0.00143
	22.56	0.81654	22.56	0.41363	22.56	0.00147
	22.58	0.80683	22.58	0.41682	22.58	0.00153
	22.6	0.81169	22.6	0.42225	22.6	0.00159
	22.62	0.79712	22.62	0.42627	22.62	0.00163
	22.64	0.79227	22.64	0.42602	22.64	0.00172
	22.66	0.77285	22.66	0.42755	22.66	0.00182
	22.68	0.78742	22.68	0.42321	22.68	0.00194
	22.7	0.79227	22.7	0.42206	22.7	0.00209
	22.72	0.77771	22.72	0.42385	22.72	0.00228
	22.74	0.79227	22.74	0.41804	22.74	0.00254
	22.76	0.79712	22.76	0.41728	22.76	0.00291
	22.78	0.80198	22.78	0.41109	22.78	0.00345
	22.8	0.82625	22.8	0.40853	22.8	0.0042
	22.82	0.8214	22.82	0.39979	22.82	0.0051
	22.84	0.84081	22.84	0.404	22.84	0.00581
	22.86	0.83111	22.86	0.40152	22.86	0.00608
	22.88	0.79712	22.88	0.40407	22.88	0.00623
	22.9	0.76314	22.9	0.4026	22.9	0.00641
	22.92	0.75344	22.92	0.40158	22.92	0.00652
	22.94	0.75344	22.94	0.39578	22.94	0.00673
	22.96	0.74858	22.96	0.39705	22.96	0.0073
	22.98	0.76314	22.98	0.39718	22.98	0.00837
	23	0.78742	23	0.39929	23	0.01016
	23.02	0.77285	23.02	0.40306	23.02	0.01308
	23.04	0.75829	23.04	0.4074	23.04	0.01796
	23.06	0.76314	23.06	0.40944	23.06	0.02611
	23.08	0.78256	23.08	0.41155	23.08	0.03889
	23.1	0.77771	23.1	0.4126	23.1	0.05616
	23.12	0.77285	23.12	0.41308	23.12	0.07284
	23.14	0.80683	23.14	0.41458	23.14	0.07653
	23.16	0.80683	23.16	0.41275	23.16	0.06249
	23.18	0.77771	23.18	0.41131	23.18	0.0439
	23.2	0.768	23.2	0.41415	23.2	0.02965
	23.22	0.75829	23.22	0.4198	23.22	0.02059
	23.24	0.74373	23.24	0.42219	23.24	0.01524
	23.26	0.72431	23.26	0.42969	23.26	0.0121
	23.28	0.72916	23.28	0.44236	23.28	0.01027
	23.3	0.74858	23.3	0.451	23.3	0.00916
	23.32	0.75344	23.32	0.45288	23.32	0.00849
	23.34	0.75829	23.34	0.45834	23.34	0.00813
	23.36	0.75829	23.36	0.46175	23.36	0.00799
	23.38	0.74373	23.38	0.45706	23.38	0.00807
	23.4	0.75344	23.4	0.44923	23.4	0.00832
	23.42	0.74858	23.42	0.4469	23.42	0.00878
	23.44	0.76314	23.44	0.44182	23.44	0.00948
	23.46	0.75829	23.46	0.43572	23.46	0.01096
	23.48	0.74858	23.48	0.43231	23.48	0.01243
	23.5	0.74858	23.5	0.42978	23.5	0.01435
	23.52	0.73887	23.52	0.42579	23.52	0.0164
	23.54	0.74373	23.54	0.41937	23.54	0.0179
	23.56	0.75344	23.56	0.41678	23.56	0.01902
	23.58	0.75344	23.58	0.41177	23.58	0.02063
	23.6	0.77771	23.6	0.40994	23.6	0.02321
	23.62	0.768	23.62	0.41023	23.62	0.02704
	23.64	0.77771	23.64	0.40885	23.64	0.03248
	23.66	0.77771	23.66	0.4055	23.66	0.04024
	23.68	0.77285	23.68	0.40955	23.68	0.0517
	23.7	0.75829	23.7	0.40983	23.7	0.06972
	23.72	0.74373	23.72	0.40935	23.72	0.09974
	23.74	0.73402	23.74	0.41079	23.74	0.15033
	23.76	0.74858	23.76	0.41126	23.76	0.23133
	23.78	0.73402	23.78	0.40561	23.78	0.34426
	23.8	0.73887	23.8	0.40187	23.8	0.45055
	23.82	0.73402	23.82	0.3989	23.82	0.45771
	23.84	0.71945	23.84	0.40097	23.84	0.35835
	23.86	0.69518	23.86	0.40643	23.86	0.24469
	23.88	0.69518	23.88	0.40869	23.88	0.16071
	23.9	0.70975	23.9	0.41115	23.9	0.10679
	23.92	0.71945	23.92	0.41386	23.92	0.07411
	23.94	0.72431	23.94	0.41337	23.94	0.05437
	23.96	0.7146	23.96	0.41155	23.96	0.04186
	23.98	0.71945	23.98	0.41461	23.98	0.03343
	24	0.70489	24	0.41671	24	0.02742
	24.02	0.69518	24.02	0.41702	24.02	0.02299
	24.04	0.70489	24.04	0.41434	24.04	0.01963
	24.06	0.70975	24.06	0.41357	24.06	0.01703
	24.08	0.70489	24.08	0.41279	24.08	0.01498
	24.1	0.70004	24.1	0.41094	24.1	0.01335
	24.12	0.69033	24.12	0.4094	24.12	0.01204
	24.14	0.70489	24.14	0.4099	24.14	0.01097
	24.16	0.70004	24.16	0.41009	24.16	0.01011
	24.18	0.69518	24.18	0.40791	24.18	0.0094
	24.2	0.69033	24.2	0.40829	24.2	0.00883
	24.22	0.68062	24.22	0.41013	24.22	0.00836
	24.24	0.68062	24.24	0.41511	24.24	0.00799
	24.26	0.68547	24.26	0.41236	24.26	0.00771
	24.28	0.69033	24.28	0.4149	24.28	0.0075
	24.3	0.70975	24.3	0.41509	24.3	0.00736
	24.32	0.70489	24.32	0.41604	24.32	0.00728
	24.34	0.70489	24.34	0.41572	24.34	0.00727
	24.36	0.68547	24.36	0.4221	24.36	0.00733
	24.38	0.69033	24.38	0.4242	24.38	0.00745
	24.4	0.70975	24.4	0.42649	24.4	0.00764
	24.42	0.7146	24.42	0.42878	24.42	0.00792
	24.44	0.72431	24.44	0.42846	24.44	0.00828
	24.46	0.73402	24.46	0.434	24.46	0.00876
	24.48	0.72916	24.48	0.44191	24.48	0.00938
	24.5	0.74373	24.5	0.44318	24.5	0.01018
	24.52	0.73402	24.52	0.44554	24.52	0.01122
	24.54	0.73887	24.54	0.44988	24.54	0.01264
	24.56	0.74373	24.56	0.45102	24.56	0.01466
	24.58	0.72431	24.58	0.44527	24.58	0.01767
	24.6	0.72431	24.6	0.45203	24.6	0.0222
	24.62	0.74373	24.62	0.45592	24.62	0.02895
	24.64	0.74373	24.64	0.45712	24.64	0.03755
	24.66	0.768	24.66	0.45259	24.66	0.04469
	24.68	0.768	24.68	0.45335	24.68	0.04572
	24.7	0.77285	24.7	0.44729	24.7	0.04327
	24.72	0.75344	24.72	0.43963	24.72	0.04269
	24.74	0.7146	24.74	0.43644	24.74	0.04602
	24.76	0.70975	24.76	0.43338	24.76	0.05408
	24.78	0.72431	24.78	0.42597	24.78	0.06873
	24.8	0.73402	24.8	0.43089	24.8	0.09399
	24.82	0.75344	24.82	0.43472	24.82	0.13613
	24.84	0.75344	24.84	0.43919	24.84	0.20227
	24.86	0.75344	24.86	0.44462	24.86	0.29773
	24.88	0.73402	24.88	0.45713	24.88	0.40738
	24.9	0.72431	24.9	0.46166	24.9	0.4564
	24.92	0.71945	24.92	0.46722	24.92	0.38797
	24.94	0.72916	24.94	0.47641	24.94	0.27334
	24.96	0.72916	24.96	0.48324	24.96	0.17973
	24.98	0.72916	24.98	0.48905	24.98	0.11841
	25	0.7146	25	0.5001	25	0.08169
	25.02	0.70004	25.02	0.51568	25.02	0.06034
	25.04	0.69518	25.04	0.52749	25.04	0.04794
	25.06	0.69033	25.06	0.54919	25.06	0.04105
	25.08	0.68547	25.08	0.57569	25.08	0.03814
	25.1	0.70004	25.1	0.59248	25.1	0.03826
	25.12	0.70004	25.12	0.61495	25.12	0.03915
	25.14	0.70489	25.14	0.63487	25.14	0.03655
	25.16	0.70004	25.16	0.65249	25.16	0.03019
	25.18	0.70975	25.18	0.66238	25.18	0.02386
	25.2	0.7146	25.2	0.6696	25.2	0.01928
	25.22	0.7146	25.22	0.67713	25.22	0.01644
	25.24	0.7146	25.24	0.67733	25.24	0.015
	25.26	0.7146	25.26	0.67547	25.26	0.01472
	25.28	0.70489	25.28	0.66711	25.28	0.01557
	25.3	0.69518	25.3	0.66188	25.3	0.01699
	25.32	0.67577	25.32	0.65058	25.32	0.01977
	25.34	0.67091	25.34	0.6329	25.34	0.02361
	25.36	0.65635	25.36	0.61132	25.36	0.02686
	25.38	0.64178	25.38	0.59134	25.38	0.0256
	25.4	0.65149	25.4	0.57053	25.4	0.02024
	25.42	0.66606	25.42	0.54288	25.42	0.0148
	25.44	0.69033	25.44	0.53267	25.44	0.01087
	25.46	0.70004	25.46	0.51275	25.46	0.00834
	25.48	0.70489	25.48	0.49596	25.48	0.00677
	25.5	0.69518	25.5	0.48524	25.5	0.00575
	25.52	0.68062	25.52	0.47471	25.52	0.00506
	25.54	0.65635	25.54	0.45991	25.54	0.00455
	25.56	0.65635	25.56	0.45304	25.56	0.00417
	25.58	0.63693	25.58	0.44367	25.58	0.00388
	25.6	0.65635	25.6	0.43392	25.6	0.00365
	25.62	0.64664	25.62	0.42813	25.62	0.00347
	25.64	0.65635	25.64	0.42112	25.64	0.00335
	25.66	0.6612	25.66	0.41744	25.66	0.00328
	25.68	0.66606	25.68	0.42033	25.68	0.00328
	25.7	0.67091	25.7	0.41843	25.7	0.00336
	25.72	0.68062	25.72	0.41845	25.72	0.00354
	25.74	0.66606	25.74	0.42006	25.74	0.00381
	25.76	0.68547	25.76	0.41931	25.76	0.00404
	25.78	0.67577	25.78	0.41786	25.78	0.00421
	25.8	0.68062	25.8	0.41954	25.8	0.00452
	25.82	0.66606	25.82	0.42333	25.82	0.00516
	25.84	0.65149	25.84	0.42788	25.84	0.00614
	25.86	0.64664	25.86	0.42879	25.86	0.00702
	25.88	0.64178	25.88	0.43168	25.88	0.00703
	25.9	0.62722	25.9	0.43553	25.9	0.00639
	25.92	0.63208	25.92	0.43382	25.92	0.006
	25.94	0.64178	25.94	0.43677	25.94	0.00627
	25.96	0.65149	25.96	0.44669	25.96	0.00721
	25.98	0.65149	25.98	0.45571	25.98	0.0084
	26	0.65635	26	0.46632	26	0.00873
	26.02	0.6612	26.02	0.47987	26.02	0.00776
	26.04	0.65149	26.04	0.49227	26.04	0.00652
	26.06	0.63693	26.06	0.51176	26.06	0.00569
	26.08	0.63693	26.08	0.53132	26.08	0.00532
	26.1	0.64664	26.1	0.54857	26.1	0.00532
	26.12	0.65635	26.12	0.56825	26.12	0.00562
	26.14	0.67091	26.14	0.59093	26.14	0.00616
	26.16	0.68547	26.16	0.60627	26.16	0.00701
	26.18	0.69518	26.18	0.62512	26.18	0.00823
	26.2	0.68547	26.2	0.64301	26.2	0.00998
	26.22	0.68062	26.22	0.66002	26.22	0.01261
	26.24	0.66606	26.24	0.67269	26.24	0.01679
	26.26	0.65149	26.26	0.68172	26.26	0.0238
	26.28	0.65149	26.28	0.6905	26.28	0.03562
	26.3	0.65635	26.3	0.69468	26.3	0.05452
	26.32	0.66606	26.32	0.69369	26.32	0.08072
	26.34	0.6612	26.34	0.69053	26.34	0.10484
	26.36	0.64664	26.36	0.68034	26.36	0.10497
	26.38	0.64664	26.38	0.66429	26.38	0.08131
	26.4	0.63693	26.4	0.64593	26.4	0.05489
	26.42	0.64664	26.42	0.61743	26.42	0.03564
	26.44	0.6612	26.44	0.59441	26.44	0.02355
	26.46	0.68062	26.46	0.5735	26.46	0.01635
	26.48	0.68547	26.48	0.54947	26.48	0.01204
	26.5	0.68062	26.5	0.52939	26.5	0.0093
	26.52	0.68062	26.52	0.52048	26.52	0.00744
	26.54	0.68062	26.54	0.50034	26.54	0.0061
	26.56	0.68547	26.56	0.49086	26.56	0.00511
	26.58	0.68547	26.58	0.47844	26.58	0.00436
	26.6	0.68547	26.6	0.46807	26.6	0.00378
	26.62	0.67577	26.62	0.4575	26.62	0.00347
	26.64	0.66606	26.64	0.45127	26.64	0.00313
	26.66	0.65149	26.66	0.44211	26.66	0.00293
	26.68	0.66606	26.68	0.44016	26.68	0.00276
	26.7	0.66606	26.7	0.43611	26.7	0.00268
	26.72	0.6612	26.72	0.43397	26.72	0.00271
	26.74	0.66606	26.74	0.43502	26.74	0.00285
	26.76	0.67091	26.76	0.4295	26.76	0.00299
	26.78	0.67091	26.78	0.42634	26.78	0.00293
	26.8	0.66606	26.8	0.42388	26.8	0.00267
	26.82	0.68062	26.82	0.42225	26.82	0.00242
	26.84	0.69518	26.84	0.41941	26.84	0.00226
	26.86	0.69033	26.86	0.42212	26.86	0.00224
	26.88	0.67577	26.88	0.42356	26.88	0.00237
	26.9	0.68062	26.9	0.42218	26.9	0.00267
	26.92	0.68062	26.92	0.41966	26.92	0.00326
	26.94	0.67577	26.94	0.41605	26.94	0.00429
	26.96	0.68062	26.96	0.41155	26.96	0.00587
	26.98	0.68547	26.98	0.40624	26.98	0.00775
	27	0.68062	27	0.40667	27	0.00872
	27.02	0.68547	27.02	0.40781	27.02	0.00786
	27.04	0.68062	27.04	0.40818	27.04	0.0061
	27.06	0.68062	27.06	0.41098	27.06	0.0047
	27.08	0.68062	27.08	0.41096	27.08	0.00382
	27.1	0.68547	27.1	0.4137	27.1	0.0032
	27.12	0.70975	27.12	0.41349	27.12	0.00269
	27.14	0.70489	27.14	0.41226	27.14	0.00231
	27.16	0.70489	27.16	0.40963	27.16	0.00207
	27.18	0.7146	27.18	0.41288	27.18	0.00201
	27.2	0.70975	27.2	0.41405	27.2	0.00195
	27.22	0.70004	27.22	0.41418	27.22	0.00195
	27.24	0.69518	27.24	0.41424	27.24	0.00202
	27.26	0.69518	27.26	0.41265	27.26	0.00216
	27.28	0.70975	27.28	0.41469	27.28	0.0024
	27.3	0.7146	27.3	0.41233	27.3	0.00267
	27.32	0.7146	27.32	0.41118	27.32	0.0028
	27.34	0.72916	27.34	0.41317	27.34	0.00268
	27.36	0.72916	27.36	0.41636	27.36	0.0025
	27.38	0.72431	27.38	0.41413	27.38	0.00238
	27.4	0.7146	27.4	0.41815	27.4	0.00234
	27.42	0.70975	27.42	0.41968	27.42	0.00237
	27.44	0.70975	27.44	0.42179	27.44	0.00245
	27.46	0.68547	27.46	0.42735	27.46	0.00257
	27.48	0.68062	27.48	0.42984	27.48	0.00272
	27.5	0.69033	27.5	0.4315	27.5	0.00292
	27.52	0.69033	27.52	0.4354	27.52	0.00316
	27.54	0.69033	27.54	0.43636	27.54	0.00347
	27.56	0.70004	27.56	0.43942	27.56	0.00386
	27.58	0.7146	27.58	0.44485	27.58	0.00439
	27.6	0.7146	27.6	0.44939	27.6	0.00513
	27.62	0.70489	27.62	0.45366	27.62	0.00622
	27.64	0.70004	27.64	0.4628	27.64	0.00785
	27.66	0.70004	27.66	0.46254	27.66	0.01012
	27.68	0.67577	27.68	0.46503	27.68	0.01277
	27.7	0.68062	27.7	0.46765	27.7	0.01509
	27.72	0.68547	27.72	0.46619	27.72	0.01625
	27.74	0.68547	27.74	0.46393	27.74	0.01648
	27.76	0.69518	27.76	0.4666	27.76	0.01728
	27.78	0.69518	27.78	0.46767	27.78	0.0188
	27.8	0.69518	27.8	0.46179	27.8	0.02009
	27.82	0.7146	27.82	0.46241	27.82	0.02164
	27.84	0.70975	27.84	0.45972	27.84	0.02478
	27.86	0.70975	27.86	0.45249	27.86	0.02936
	27.88	0.69518	27.88	0.44527	27.88	0.03247
	27.9	0.67091	27.9	0.44117	27.9	0.03275
	27.92	0.65635	27.92	0.43516	27.92	0.03259
	27.94	0.64178	27.94	0.42895	27.94	0.03458
	27.96	0.64664	27.96	0.42645	27.96	0.04074
	27.98	0.67091	27.98	0.42369	27.98	0.05291
	28	0.69518	28	0.42075	28	0.0741
	28.02	0.68547	28.02	0.42003	28.02	0.10835
	28.04	0.67091	28.04	0.42225	28.04	0.15515
	28.06	0.67091	28.06	0.42441	28.06	0.19579
	28.08	0.66606	28.08	0.42689	28.08	0.19941
	28.1	0.6612	28.1	0.42784	28.1	0.17413
	28.12	0.6612	28.12	0.42501	28.12	0.14085
	28.14	0.67577	28.14	0.42258	28.14	0.10427
	28.16	0.68062	28.16	0.42059	28.16	0.07268
	28.18	0.65635	28.18	0.41719	28.18	0.05072
	28.2	0.65149	28.2	0.41622	28.2	0.03699
	28.22	0.6612	28.22	0.41768	28.22	0.02874
	28.24	0.64178	28.24	0.41556	28.24	0.02388
	28.26	0.64664	28.26	0.41433	28.26	0.02115
	28.28	0.65635	28.28	0.41317	28.28	0.01992
	28.3	0.67577	28.3	0.4131	28.3	0.01998
	28.32	0.69033	28.32	0.41155	28.32	0.02131
	28.34	0.66606	28.34	0.40958	28.34	0.02392
	28.36	0.68062	28.36	0.41081	28.36	0.028
	28.38	0.66606	28.38	0.41108	28.38	0.03501
	28.4	0.64664	28.4	0.41045	28.4	0.04754
	28.42	0.64664	28.42	0.41155	28.42	0.06742
	28.44	0.64178	28.44	0.41411	28.44	0.09187
	28.46	0.64664	28.46	0.41476	28.46	0.10565
	28.48	0.65149	28.48	0.41484	28.48	0.09406
	28.5	0.62237	28.5	0.41038	28.5	0.07051
	28.52	0.62237	28.52	0.41065	28.52	0.05129
	28.54	0.6078	28.54	0.41149	28.54	0.04033
	28.56	0.5981	28.56	0.40799	28.56	0.0371
	28.58	0.59324	28.58	0.40743	28.58	0.04095
	28.6	0.59324	28.6	0.41357	28.6	0.05163
	28.62	0.60295	28.62	0.41192	28.62	0.06707
	28.64	0.61266	28.64	0.41168	28.64	0.07822
	28.66	0.60295	28.66	0.41527	28.66	0.07285
	28.68	0.61266	28.68	0.41471	28.68	0.05515
	28.7	0.61751	28.7	0.41255	28.7	0.03799
	28.72	0.62237	28.72	0.4132	28.72	0.02592
	28.74	0.63208	28.74	0.4127	28.74	0.01835
	28.76	0.62722	28.76	0.41073	28.76	0.01376
	28.78	0.63208	28.78	0.41292	28.78	0.01091
	28.8	0.61751	28.8	0.41427	28.8	0.00902
	28.82	0.60295	28.82	0.41434	28.82	0.0077
	28.84	0.5981	28.84	0.41665	28.84	0.00673
	28.86	0.59324	28.86	0.41692	28.86	0.00601
	28.88	0.5981	28.88	0.41719	28.88	0.00547
	28.9	0.60295	28.9	0.41701	28.9	0.00507
	28.92	0.5981	28.92	0.42053	28.92	0.00478
	28.94	0.59324	28.94	0.42086	28.94	0.00459
	28.96	0.5981	28.96	0.42464	28.96	0.00449
	28.98	0.5981	28.98	0.42612	28.98	0.00449
	29	0.6078	29	0.42788	29	0.00463
	29.02	0.61266	29.02	0.43037	29.02	0.00487
	29.04	0.62237	29.04	0.43406	29.04	0.00528
	29.06	0.62237	29.06	0.43553	29.06	0.00594
	29.08	0.60295	29.08	0.44159	29.08	0.00701
	29.1	0.58353	29.1	0.44822	29.1	0.00881
	29.12	0.58353	29.12	0.4544	29.12	0.01191
	29.14	0.56897	29.14	0.46091	29.14	0.01717
	29.16	0.56412	29.16	0.46569	29.16	0.02537
	29.18	0.57868	29.18	0.46945	29.18	0.03595
	29.2	0.58839	29.2	0.47557	29.2	0.04352
	29.22	0.58353	29.22	0.48004	29.22	0.04038
	29.24	0.58839	29.24	0.48571	29.24	0.03005
	29.26	0.58353	29.26	0.4972	29.26	0.0204
	29.28	0.58353	29.28	0.50811	29.28	0.01378
	29.3	0.57868	29.3	0.51576	29.3	0.00973
	29.32	0.56897	29.32	0.52693	29.32	0.00736
	29.34	0.57382	29.34	0.53439	29.34	0.00596
	29.36	0.57382	29.36	0.54038	29.36	0.00511
	29.38	0.57868	29.38	0.54395	29.38	0.0046
	29.4	0.58353	29.4	0.55505	29.4	0.00433
	29.42	0.58353	29.42	0.55032	29.42	0.00428
	29.44	0.58353	29.44	0.55568	29.44	0.00449
	29.46	0.58839	29.46	0.55465	29.46	0.0051
	29.48	0.57868	29.48	0.55375	29.48	0.00633
	29.5	0.57868	29.5	0.54187	29.5	0.00845
	29.52	0.57868	29.52	0.54187	29.52	0.01157
	29.54	0.59324	29.54	0.52916	29.54	0.01466
	29.56	0.59324	29.56	0.51913	29.56	0.01541
	29.58	0.59324	29.58	0.50712	29.58	0.01272
	29.6	0.59324	29.6	0.50079	29.6	0.00928
	29.62	0.58839	29.62	0.49447	29.62	0.0067
	29.64	0.58353	29.64	0.49127	29.64	0.00512
	29.66	0.58839	29.66	0.48737	29.66	0.00429
	29.68	0.59324	29.68	0.48819	29.68	0.00399
	29.7	0.5981	29.7	0.48972	29.7	0.00409
	29.72	0.5981	29.72	0.48671	29.72	0.00464
	29.74	0.59324	29.74	0.48632	29.74	0.00575
	29.76	0.57868	29.76	0.48912	29.76	0.00751
	29.78	0.56412	29.78	0.48975	29.78	0.00971
	29.8	0.57382	29.8	0.48796	29.8	0.01124
	29.82	0.56897	29.82	0.49166	29.82	0.01108
	29.84	0.56897	29.84	0.49152	29.84	0.01048
	29.86	0.57382	29.86	0.49024	29.86	0.01106
	29.88	0.58839	29.88	0.48909	29.88	0.01296
	29.9	0.59324	29.9	0.48791	29.9	0.01474
	29.92	0.5981	29.92	0.48768	29.92	0.01376
	29.94	0.5981	29.94	0.48355	29.94	0.0107
	29.96	0.60295	29.96	0.48288	29.96	0.00779
	29.98	0.58353	29.98	0.48418	29.98	0.00584
	30	0.57382	30	0.48312	30	0.0047
	30.02	0.56412	30.02	0.47612	30.02	0.00398
	30.04	0.55926	30.04	0.47404	30.04	0.00352
	30.06	0.56897	30.06	0.46755	30.06	0.00334
	30.08	0.56897	30.08	0.45647	30.08	0.00347
	30.1	0.57868	30.1	0.45056	30.1	0.00391
	30.12	0.58353	30.12	0.44452	30.12	0.0045
	30.14	0.57382	30.14	0.44244	30.14	0.00481
	30.16	0.56897	30.16	0.43876	30.16	0.00451
	30.18	0.55926	30.18	0.43866	30.18	0.00392
	30.2	0.55926	30.2	0.43651	30.2	0.00351
	30.22	0.56897	30.22	0.43392	30.22	0.00339
	30.24	0.56897	30.24	0.42935	30.24	0.00354
	30.26	0.58353	30.26	0.42784	30.26	0.0039
	30.28	0.58839	30.28	0.42372	30.28	0.0045
	30.3	0.58353	30.3	0.41481	30.3	0.00551
	30.32	0.58353	30.32	0.41445	30.32	0.00711
	30.34	0.57382	30.34	0.41269	30.34	0.00944
	30.36	0.57868	30.36	0.41003	30.36	0.01258
	30.38	0.57382	30.38	0.40993	30.38	0.01675
	30.4	0.56897	30.4	0.41493	30.4	0.02269
	30.42	0.56897	30.42	0.41598	30.42	0.03027
	30.44	0.57382	30.44	0.41677	30.44	0.03498
	30.46	0.57382	30.46	0.41737	30.46	0.0313
	30.48	0.57382	30.48	0.41906	30.48	0.02301
	30.5	0.55926	30.5	0.42151	30.5	0.01578
	30.52	0.56412	30.52	0.42166	30.52	0.01101
	30.54	0.56412	30.54	0.422	30.54	0.0083
	30.56	0.56412	30.56	0.42305	30.56	0.007
	30.58	0.57868	30.58	0.42094	30.58	0.00671
	30.6	0.57868	30.6	0.41902	30.6	0.00728
	30.62	0.56897	30.62	0.41966	30.62	0.00868
	30.64	0.56897	30.64	0.42099	30.64	0.01057
	30.66	0.55441	30.66	0.41978	30.66	0.01171
	30.68	0.54955	30.68	0.4199	30.68	0.01124
	30.7	0.54955	30.7	0.4199	30.7	0.01071
	30.72	0.55926	30.72	0.41638	30.72	0.01155
	30.74	0.55926	30.74	0.41267	30.74	0.01431
	30.76	0.55926	30.76	0.41056	30.76	0.01847
	30.78	0.55926	30.78	0.41311	30.78	0.02132
	30.8	0.56897	30.8	0.41222	30.8	0.01973
	30.82	0.56412	30.82	0.41157	30.82	0.01548
	30.84	0.57382	30.84	0.41055	30.84	0.01154
	30.86	0.57868	30.86	0.4131	30.86	0.00887
	30.88	0.5981	30.88	0.40882	30.88	0.00748
	30.9	0.5981	30.9	0.40703	30.9	0.00692
	30.92	0.60295	30.92	0.40689	30.92	0.0067
	30.94	0.5981	30.94	0.409	30.94	0.00659
	30.96	0.58839	30.96	0.40797	30.96	0.00604
	30.98	0.57868	30.98	0.40675	30.98	0.00495
	31	0.57868	31	0.40643	31	0.0039
	31.02	0.57382	31.02	0.40834	31.02	0.00314
	31.04	0.57868	31.04	0.40783	31.04	0.0027
	31.06	0.57868	31.06	0.40699	31.06	0.00248
	31.08	0.58839	31.08	0.40954	31.08	0.00241
	31.1	0.58839	31.1	0.40871	31.1	0.00245
	31.12	0.58353	31.12	0.40922	31.12	0.0026
	31.14	0.57868	31.14	0.40928	31.14	0.00287
	31.16	0.58353	31.16	0.41125	31.16	0.00331
	31.18	0.58839	31.18	0.41374	31.18	0.00399
	31.2	0.59324	31.2	0.41348	31.2	0.00507
	31.22	0.58839	31.22	0.41098	31.22	0.00679
	31.24	0.59324	31.24	0.41079	31.24	0.00966
	31.26	0.59324	31.26	0.41155	31.26	0.01436
	31.28	0.57868	31.28	0.40965	31.28	0.02133
	31.3	0.56897	31.3	0.41043	31.3	0.02908
	31.32	0.56412	31.32	0.41146	31.32	0.03205
	31.34	0.57382	31.34	0.41205	31.34	0.0271
	31.36	0.57868	31.36	0.41014	31.36	0.01944
	31.38	0.57382	31.38	0.40926	31.38	0.01332
	31.4	0.57382	31.4	0.41476	31.4	0.00934
	31.42	0.56412	31.42	0.41573	31.42	0.00676
	31.44	0.56412	31.44	0.41926	31.44	0.00498
	31.46	0.56412	31.46	0.41927	31.46	0.00378
	31.48	0.56897	31.48	0.42005	31.48	0.00298
	31.5	0.56897	31.5	0.41629	31.5	0.00243
	31.52	0.57382	31.52	0.41541	31.52	0.00204
	31.54	0.56897	31.54	0.41166	31.54	0.00177
	31.56	0.56412	31.56	0.41307	31.56	0.00157
	31.58	0.55926	31.58	0.41187	31.58	0.00144
	31.6	0.56897	31.6	0.41495	31.6	0.00135
	31.62	0.56897	31.62	0.4147	31.62	0.00131
	31.64	0.56897	31.64	0.41401	31.64	0.00135
	31.66	0.55926	31.66	0.41237	31.66	0.00147
	31.68	0.55926	31.68	0.415	31.68	0.00171
	31.7	0.55441	31.7	0.4106	31.7	0.00207
	31.72	0.55441	31.72	0.41208	31.72	0.00239
	31.74	0.55441	31.74	0.4142	31.74	0.00234
	31.76	0.54955	31.76	0.41338	31.76	0.00197
	31.78	0.55926	31.78	0.40873	31.78	0.00162
	31.8	0.56897	31.8	0.41034	31.8	0.0014
	31.82	0.56897	31.82	0.40831	31.82	0.00128
	31.84	0.55926	31.84	0.40749	31.84	0.00123
	31.86	0.55441	31.86	0.40878	31.86	0.00128
	31.88	0.55441	31.88	0.41224	31.88	0.00147
	31.9	0.54955	31.9	0.41155	31.9	0.00174
	31.92	0.55441	31.92	0.41332	31.92	0.00196
	31.94	0.56412	31.94	0.41317	31.94	0.00185
	31.96	0.57868	31.96	0.41525	31.96	0.00151
	31.98	0.58353	31.98	0.41434	31.98	0.0012
	32	0.57868	32	0.41476	32	0.001
	32.02	0.57382	32.02	0.41455	32.02	0.000886312
	32.04	0.56412	32.04	0.4137	32.04	0.00083412
	32.06	0.56897	32.06	0.41253	32.06	0.000823592
	32.08	0.56897	32.08	0.4125	32.08	0.000843808
	32.1	0.55441	32.1	0.4135	32.1	0.000894152
	32.12	0.56412	32.12	0.41476	32.12	0.000971208
	32.14	0.55926	32.14	0.41557	32.14	0.00109
	32.16	0.55441	32.16	0.41414	32.16	0.00123
	32.18	0.55441	32.18	0.41469	32.18	0.00135
	32.2	0.54955	32.2	0.41148	32.2	0.00146
	32.22	0.54955	32.22	0.41095	32.22	0.00163
	32.24	0.53984	32.24	0.41163	32.24	0.00191
	32.26	0.53984	32.26	0.41269	32.26	0.00244
	32.28	0.5447	32.28	0.41305	32.28	0.0033
	32.3	0.54955	32.3	0.41418	32.3	0.00465
	32.32	0.55926	32.32	0.41352	32.32	0.00643
	32.34	0.56897	32.34	0.41292	32.34	0.00797
	32.36	0.56897	32.36	0.41271	32.36	0.00816
	32.38	0.56897	32.38	0.41403	32.38	0.00738
	32.4	0.57382	32.4	0.41573	32.4	0.00683
	32.42	0.57868	32.42	0.41475	32.42	0.00705
	32.44	0.57382	32.44	0.41383	32.44	0.00843
	32.46	0.57868	32.46	0.4149	32.46	0.01126
	32.48	0.58353	32.48	0.41296	32.48	0.0152
	32.5	0.58353	32.5	0.41345	32.5	0.01799
	32.52	0.57382	32.52	0.41368	32.52	0.01659
	32.54	0.57382	32.54	0.41155	32.54	0.01252
	32.56	0.56897	32.56	0.40837	32.56	0.00885
	32.58	0.54955	32.58	0.40844	32.58	0.0065
	32.6	0.54955	32.6	0.4064	32.6	0.00532
	32.62	0.55926	32.62	0.40877	32.62	0.00507
	32.64	0.56412	32.64	0.41229	32.64	0.00554
	32.66	0.56897	32.66	0.41415	32.66	0.00644
	32.68	0.56412	32.68	0.41461	32.68	0.00705
	32.7	0.56412	32.7	0.41538	32.7	0.0067
	32.72	0.54955	32.72	0.41335	32.72	0.00599
	32.74	0.53984	32.74	0.41253	32.74	0.00576
	32.76	0.54955	32.76	0.41343	32.76	0.00642
	32.78	0.55441	32.78	0.41331	32.78	0.00821
	32.8	0.55441	32.8	0.41242	32.8	0.01146
	32.82	0.55441	32.82	0.41275	32.82	0.01587
	32.84	0.56412	32.84	0.41186	32.84	0.0196
	32.86	0.56897	32.86	0.41181	32.86	0.01941
	32.88	0.56412	32.88	0.41111	32.88	0.01568
	32.9	0.56412	32.9	0.41284	32.9	0.01194
	32.92	0.56412	32.92	0.41113	32.92	0.00955
	32.94	0.55441	32.94	0.41331	32.94	0.008
	32.96	0.55441	32.96	0.41044	32.96	0.0067
	32.98	0.55441	32.98	0.40815	32.98	0.00562
	33	0.56897	33	0.4049	33	0.00454
	33.02	0.56897	33.02	0.40676	33.02	0.0035
	33.04	0.55926	33.04	0.40722	33.04	0.00271
	33.06	0.54955	33.06	0.40882	33.06	0.00218
	33.08	0.5447	33.08	0.41228	33.08	0.00184
	33.1	0.5447	33.1	0.41471	33.1	0.00165
	33.12	0.54955	33.12	0.41415	33.12	0.00154
	33.14	0.55926	33.14	0.41396	33.14	0.0015
	33.16	0.56412	33.16	0.41365	33.16	0.00152
	33.18	0.55441	33.18	0.41155	33.18	0.00161
	33.2	0.53499	33.2	0.40991	33.2	0.00179
	33.22	0.53013	33.22	0.40941	33.22	0.00209
	33.24	0.52528	33.24	0.40725	33.24	0.00264
	33.26	0.53013	33.26	0.4072	33.26	0.00359
	33.28	0.53499	33.28	0.40766	33.28	0.00521
	33.3	0.5447	33.3	0.40864	33.3	0.00771
	33.32	0.54955	33.32	0.41018	33.32	0.01085
	33.34	0.54955	33.34	0.40854	33.34	0.01285
	33.36	0.5447	33.36	0.40797	33.36	0.01161
	33.38	0.54955	33.38	0.4062	33.38	0.00851
	33.4	0.54955	33.4	0.40647	33.4	0.00573
	33.42	0.5447	33.42	0.40444	33.42	0.00386
	33.44	0.54955	33.44	0.40592	33.44	0.00274
	33.46	0.54955	33.46	0.40779	33.46	0.00211
	33.48	0.5447	33.48	0.41278	33.48	0.00177
	33.5	0.53984	33.5	0.41324	33.5	0.00161
	33.52	0.53984	33.52	0.41639	33.52	0.00152
	33.54	0.53499	33.54	0.41697	33.54	0.00137
	33.56	0.53499	33.56	0.41743	33.56	0.00117
	33.58	0.53499	33.58	0.41234	33.58	0.000995456
	33.6	0.54955	33.6	0.41127	33.6	0.00086688
	33.62	0.55926	33.62	0.41077	33.62	0.000782936
	33.64	0.55441	33.64	0.41289	33.64	0.0007322
	33.66	0.55441	33.66	0.41099	33.66	0.00070448
	33.68	0.55926	33.68	0.41605	33.68	0.000697928
	33.7	0.54955	33.7	0.4167	33.7	0.000704088
	33.72	0.53984	33.72	0.41595	33.72	0.000726544
	33.74	0.53984	33.74	0.4159	33.74	0.000768152
	33.76	0.53984	33.76	0.4163	33.76	0.000835464
	33.78	0.53984	33.78	0.41312	33.78	0.000941136
	33.8	0.53984	33.8	0.41237	33.8	0.00111
	33.82	0.53984	33.82	0.41155	33.82	0.00136
	33.84	0.53984	33.84	0.40926	33.84	0.00175
	33.86	0.53013	33.86	0.41195	33.86	0.00228
	33.88	0.52043	33.88	0.41195	33.88	0.00283
	33.9	0.53013	33.9	0.414	33.9	0.0033
	33.92	0.53013	33.92	0.41337	33.92	0.00396
	33.94	0.5447	33.94	0.41312	33.94	0.00511
	33.96	0.56412	33.96	0.4114	33.96	0.00656
	33.98	0.57382	33.98	0.41505	33.98	0.00732
	34	0.56897	34	0.4155	34	0.00684
	34.02	0.55441	34.02	0.41665	34.02	0.00612
	34.04	0.5447	34.04	0.41692	34.04	0.00595
	34.06	0.53499	34.06	0.41839	34.06	0.00623
	34.08	0.53013	34.08	0.41425	34.08	0.00608
	34.1	0.53499	34.1	0.41355	34.1	0.00527
	34.12	0.53984	34.12	0.41202	34.12	0.00451
	34.14	0.54955	34.14	0.41401	34.14	0.00406
	34.16	0.5447	34.16	0.4128	34.16	0.00356
	34.18	0.53984	34.18	0.41645	34.18	0.00296
	34.2	0.53499	34.2	0.41709	34.2	0.00253
	34.22	0.53499	34.22	0.41735	34.22	0.00242
	34.24	0.53984	34.24	0.41455	34.24	0.00265
	34.26	0.5447	34.26	0.41392	34.26	0.00314
	34.28	0.54955	34.28	0.4136	34.28	0.00354
	34.3	0.54955	34.3	0.41425	34.3	0.00333
	34.32	0.55441	34.32	0.41585	34.32	0.00273
	34.34	0.56412	34.34	0.41413	34.34	0.00219
	34.36	0.56412	34.36	0.41459	34.36	0.00192
	34.38	0.55926	34.38	0.41319	34.38	0.00189
	34.4	0.55441	34.4	0.40904	34.4	0.00208
	34.42	0.54955	34.42	0.40701	34.42	0.00245
	34.44	0.54955	34.44	0.41167	34.44	0.00292
	34.46	0.54955	34.46	0.40951	34.46	0.00342
	34.48	0.56412	34.48	0.40983	34.48	0.00417
	34.5	0.56412	34.5	0.41271	34.5	0.00536
	34.52	0.56412	34.52	0.41431	34.52	0.00691
	34.54	0.5447	34.54	0.41119	34.54	0.00794
	34.56	0.53984	34.56	0.41241	34.56	0.00778
	34.58	0.53499	34.58	0.41159	34.58	0.00745
	34.6	0.53499	34.6	0.40974	34.6	0.00798
	34.62	0.53984	34.62	0.40962	34.62	0.00922
	34.64	0.5447	34.64	0.41192	34.64	0.00981
	34.66	0.54955	34.66	0.41155	34.66	0.00866
	34.68	0.55926	34.68	0.41104	34.68	0.00652
	34.7	0.55441	34.7	0.41188	34.7	0.00458
	34.72	0.55926	34.72	0.41054	34.72	0.00326
	34.74	0.55441	34.74	0.40915	34.74	0.00249
	34.76	0.5447	34.76	0.40947	34.76	0.00213
	34.78	0.5447	34.78	0.41114	34.78	0.00204
	34.8	0.53984	34.8	0.41121	34.8	0.00208
	34.82	0.5447	34.82	0.41268	34.82	0.00205
	34.84	0.56412	34.84	0.41333	34.84	0.00188
	34.86	0.55926	34.86	0.4132	34.86	0.00175
	34.88	0.55926	34.88	0.41181	34.88	0.00181
	34.9	0.54955	34.9	0.41213	34.9	0.00208
	34.92	0.53984	34.92	0.41099	34.92	0.0025
	34.94	0.5447	34.94	0.40965	34.94	0.00282
	34.96	0.5447	34.96	0.40883	34.96	0.00283
	34.98	0.55441	34.98	0.4082	34.98	0.00249
	35	0.55926	35	0.40967	35	0.00209
	35.02	0.5447	35.02	0.41076	35.02	0.00187
	35.04	0.5447	35.04	0.41026	35.04	0.00195
	35.06	0.55441	35.06	0.41199	35.06	0.00238
	35.08	0.55441	35.08	0.41295	35.08	0.00315
	35.1	0.55441	35.1	0.41155	35.1	0.00404
	35.12	0.55926	35.12	0.41052	35.12	0.00436
	35.14	0.55926	35.14	0.41083	35.14	0.00371
	35.16	0.54955	35.16	0.41203	35.16	0.00275
	35.18	0.53499	35.18	0.41138	35.18	0.00201
	35.2	0.53013	35.2	0.40959	35.2	0.00157
	35.22	0.53984	35.22	0.41009	35.22	0.0014
	35.24	0.5447	35.24	0.40989	35.24	0.00141
	35.26	0.54955	35.26	0.40873	35.26	0.00148
	35.28	0.53984	35.28	0.41076	35.28	0.0015
	35.3	0.54955	35.3	0.41279	35.3	0.0014
	35.32	0.5447	35.32	0.41412	35.32	0.00127
	35.34	0.54955	35.34	0.41558	35.34	0.00124
	35.36	0.55441	35.36	0.41557	35.36	0.00135
	35.38	0.56412	35.38	0.41607	35.38	0.00158
	35.4	0.56897	35.4	0.41625	35.4	0.00175
	35.42	0.56412	35.42	0.41465	35.42	0.00167
	35.44	0.54955	35.44	0.414	35.44	0.00148
	35.46	0.5447	35.46	0.41322	35.46	0.00137
	35.48	0.53984	35.48	0.41149	35.48	0.00143
	35.5	0.53984	35.5	0.41142	35.5	0.0017
	35.52	0.55441	35.52	0.41198	35.52	0.00227
	35.54	0.55926	35.54	0.41223	35.54	0.00321
	35.56	0.55926	35.56	0.41285	35.56	0.00446
	35.58	0.56412	35.58	0.41265	35.58	0.0055
	35.6	0.56412	35.6	0.41341	35.6	0.00555
	35.62	0.55441	35.62	0.41308	35.62	0.00488
	35.64	0.5447	35.64	0.41192	35.64	0.00409
	35.66	0.5447	35.66	0.41006	35.66	0.00345
	35.68	0.5447	35.68	0.40986	35.68	0.0031
	35.7	0.54955	35.7	0.40978	35.7	0.00289
	35.72	0.5447	35.72	0.41022	35.72	0.00251
	35.74	0.53984	35.74	0.41155	35.74	0.00203
	35.76	0.53499	35.76	0.41539	35.76	0.00169
	35.78	0.53013	35.78	0.41763	35.78	0.00158
	35.8	0.52043	35.8	0.41649	35.8	0.00172
	35.82	0.53013	35.82	0.41733	35.82	0.00215
	35.84	0.52043	35.84	0.41746	35.84	0.00289
	35.86	0.53013	35.86	0.41505	35.86	0.00377
	35.88	0.5447	35.88	0.41435	35.88	0.00411
	35.9	0.55441	35.9	0.41596	35.9	0.0035
	35.92	0.56897	35.92	0.41596	35.92	0.00254
	35.94	0.57868	35.94	0.41501	35.94	0.00178
	35.96	0.57868	35.96	0.41521	35.96	0.00129
	35.98	0.57382	35.98	0.41401	35.98	0.00102
	36	0.54955	36	0.41319	36	0.000877184
	36.02	0.54955	36.02	0.41122	36.02	0.000809032
	36.04	0.53984	36.04	0.41199	36.04	0.000775488
	36.06	0.53984	36.06	0.41091	36.06	0.000732984
	36.08	0.53984	36.08	0.41035	36.08	0.000673288
	36.1	0.54955	36.1	0.40831	36.1	0.00063
	36.12	0.54955	36.12	0.40832	36.12	0.000634424
	36.14	0.53984	36.14	0.40852	36.14	0.00068152
	36.16	0.53013	36.16	0.40897	36.16	0.000739536
	36.18	0.53499	36.18	0.4079	36.18	0.000769664
	36.2	0.52528	36.2	0.4118	36.2	0.000778008
	36.22	0.53013	36.22	0.41334	36.22	0.000781368
	36.24	0.52528	36.24	0.41182	36.24	0.000772912
	36.26	0.52528	36.26	0.41214	36.26	0.000776104
	36.28	0.52528	36.28	0.41272	36.28	0.000828912
	36.3	0.52528	36.3	0.41043	36.3	0.000951552
	36.32	0.53013	36.32	0.40834	36.32	0.00116
	36.34	0.53984	36.34	0.40981	36.34	0.00145
	36.36	0.55441	36.36	0.41046	36.36	0.00181
	36.38	0.56897	36.38	0.41155	36.38	0.00225
	36.4	0.57868	36.4	0.41262	36.4	0.00279
	36.42	0.57868	36.42	0.41376	36.42	0.00347
	36.44	0.57382	36.44	0.41343	36.44	0.00464
	36.46	0.56897	36.46	0.41124	36.46	0.00654
	36.48	0.56412	36.48	0.41155	36.48	0.00886
	36.5	0.55926	36.5	0.4102	36.5	0.01
	36.52	0.55926	36.52	0.41095	36.52	0.00865
	36.54	0.54955	36.54	0.41221	36.54	0.00629
	36.56	0.53984	36.56	0.41303	36.56	0.00441
	36.58	0.52528	36.58	0.41372	36.58	0.00331
	36.6	0.52528	36.6	0.41428	36.6	0.00287
	36.62	0.53013	36.62	0.41242	36.62	0.0028
	36.64	0.52528	36.64	0.41317	36.64	0.00265
	36.66	0.52043	36.66	0.41546	36.66	0.00218
	36.68	0.53013	36.68	0.41583	36.68	0.00162
	36.7	0.53013	36.7	0.41358	36.7	0.00119
	36.72	0.51557	36.72	0.41599	36.72	0.000894544
	36.74	0.51557	36.74	0.41317	36.74	0.00070504
	36.76	0.52043	36.76	0.41233	36.76	0.000581056
	36.78	0.52528	36.78	0.4127	36.78	0.000498624
	36.8	0.52043	36.8	0.41192	36.8	0.0004382
	36.82	0.52528	36.82	0.40929	36.82	0.000409752
	36.84	0.53984	36.84	0.4103	36.84	0.0003766
	36.86	0.53499	36.86	0.41201	36.86	0.000352296
	36.88	0.53499	36.88	0.40957	36.88	0.000334376
	36.9	0.5447	36.9	0.41294	36.9	0.000324016
	36.92	0.5447	36.92	0.41478	36.92	0.000319704
	36.94	0.54955	36.94	0.41406	36.94	0.000317464
	36.96	0.53984	36.96	0.41201	36.96	0.000317408
	36.98	0.53013	36.98	0.41231	36.98	0.000323512
	37	0.53013	37	0.41051	37	0.000340816
	37.02	0.52043	37.02	0.41024	37.02	0.000375872
	37.04	0.51557	37.04	0.4108	37.04	0.000438088
	37.06	0.52043	37.06	0.41022	37.06	0.000532728
	37.08	0.52043	37.08	0.40937	37.08	0.0006622
	37.1	0.52043	37.1	0.41102	37.1	0.000766584
	37.12	0.51557	37.12	0.41139	37.12	0.000760032
	37.14	0.52043	37.14	0.41017	37.14	0.000679784
	37.16	0.52043	37.16	0.40894	37.16	0.00062188
	37.18	0.52043	37.18	0.4095	37.18	0.000623
	37.2	0.52043	37.2	0.40821	37.2	0.00069272
	37.22	0.51557	37.22	0.40743	37.22	0.000821688
	37.24	0.52043	37.24	0.40927	37.24	0.000967288
	37.26	0.52043	37.26	0.41251	37.26	0.00107
	37.28	0.52528	37.28	0.41397	37.28	0.00117
	37.3	0.53013	37.3	0.41383	37.3	0.00132
	37.32	0.53499	37.32	0.41381	37.32	0.00158
	37.34	0.53984	37.34	0.41521	37.34	0.00203
	37.36	0.5447	37.36	0.41373	37.36	0.00274
	37.38	0.53013	37.38	0.41378	37.38	0.00351
	37.4	0.53013	37.4	0.41504	37.4	0.0037
	37.42	0.52528	37.42	0.41624	37.42	0.00307
	37.44	0.52528	37.44	0.41406	37.44	0.00225
	37.46	0.52528	37.46	0.41328	37.46	0.00163
	37.48	0.53013	37.48	0.41295	37.48	0.00125
	37.5	0.52043	37.5	0.41223	37.5	0.00106
	37.52	0.53013	37.52	0.41037	37.52	0.000996128
	37.54	0.53013	37.54	0.40901	37.54	0.00102
	37.56	0.53984	37.56	0.41053	37.56	0.00113
	37.58	0.53499	37.58	0.41097	37.58	0.00136
	37.6	0.5447	37.6	0.41025	37.6	0.00173
	37.62	0.5447	37.62	0.411	37.62	0.00229
	37.64	0.53984	37.64	0.41227	37.64	0.00294
	37.66	0.53499	37.66	0.41155	37.66	0.00329
	37.68	0.53984	37.68	0.40988	37.68	0.00317
	37.7	0.5447	37.7	0.41134	37.7	0.00301
	37.72	0.54955	37.72	0.41356	37.72	0.00313
	37.74	0.53984	37.74	0.41476	37.74	0.00347
	37.76	0.53499	37.76	0.41456	37.76	0.00386
	37.78	0.5447	37.78	0.41486	37.78	0.00432
	37.8	0.53499	37.8	0.41523	37.8	0.00462
	37.82	0.5447	37.82	0.41624	37.82	0.00423
	37.84	0.54955	37.84	0.41655	37.84	0.00341
	37.86	0.54955	37.86	0.41737	37.86	0.00274
	37.88	0.54955	37.88	0.41768	37.88	0.00242
	37.9	0.53984	37.9	0.41715	37.9	0.00245
	37.92	0.53984	37.92	0.41523	37.92	0.00281
	37.94	0.53984	37.94	0.41496	37.94	0.00342
	37.96	0.53499	37.96	0.41424	37.96	0.00409
	37.98	0.53984	37.98	0.41608	37.98	0.00438
	38	0.53499	38	0.41831	38	0.00422
	38.02	0.53499	38.02	0.41861	38.02	0.00417
	38.04	0.53984	38.04	0.41822	38.04	0.00463
	38.06	0.53013	38.06	0.41897	38.06	0.00574
	38.08	0.53013	38.08	0.41705	38.08	0.00737
	38.1	0.53013	38.1	0.41308	38.1	0.00928
	38.12	0.53499	38.12	0.41243	38.12	0.01099
	38.14	0.53499	38.14	0.41261	38.14	0.01119
	38.16	0.52528	38.16	0.41387	38.16	0.01006
	38.18	0.53984	38.18	0.41494	38.18	0.00937
	38.2	0.54955	38.2	0.41614	38.2	0.01005
	38.22	0.54955	38.22	0.41524	38.22	0.01241
	38.24	0.53984	38.24	0.41542	38.24	0.01608
	38.26	0.5447	38.26	0.41394	38.26	0.01905
	38.28	0.53499	38.28	0.4115	38.28	0.01843
	38.3	0.53984	38.3	0.41155	38.3	0.01443
	38.32	0.53013	38.32	0.41273	38.32	0.01008
	38.34	0.53499	38.34	0.41098	38.34	0.00697
	38.36	0.53013	38.36	0.41235	38.36	0.0051
	38.38	0.5447	38.38	0.41264	38.38	0.00405
	38.4	0.55441	38.4	0.41229	38.4	0.00334
	38.42	0.56412	38.42	0.41264	38.42	0.00273
	38.44	0.56412	38.44	0.4119	38.44	0.00226
	38.46	0.56897	38.46	0.40932	38.46	0.00193
	38.48	0.55926	38.48	0.40782	38.48	0.0017
	38.5	0.54955	38.5	0.40938	38.5	0.00156
	38.52	0.53984	38.52	0.40909	38.52	0.00148
	38.54	0.54955	38.54	0.41091	38.54	0.00147
	38.56	0.55441	38.56	0.41152	38.56	0.00152
	38.58	0.55441	38.58	0.41545	38.58	0.00164
	38.6	0.54955	38.6	0.41484	38.6	0.00182
	38.62	0.54955	38.62	0.41181	38.62	0.00213
	38.64	0.5447	38.64	0.41037	38.64	0.00268
	38.66	0.53499	38.66	0.41015	38.66	0.00364
	38.68	0.53499	38.68	0.40897	38.68	0.00512
	38.7	0.53984	38.7	0.40938	38.7	0.00702
	38.72	0.53499	38.72	0.41114	38.72	0.00851
	38.74	0.53013	38.74	0.4111	38.74	0.00842
	38.76	0.53499	38.76	0.41146	38.76	0.00703
	38.78	0.52528	38.78	0.4111	38.78	0.00571
	38.8	0.53013	38.8	0.40929	38.8	0.00493
	38.82	0.52043	38.82	0.41008	38.82	0.00456
	38.84	0.51557	38.84	0.41063	38.84	0.00451
	38.86	0.51557	38.86	0.4113	38.86	0.00483
	38.88	0.51072	38.88	0.40999	38.88	0.0058
	38.9	0.51557	38.9	0.41059	38.9	0.00759
	38.92	0.52528	38.92	0.41158	38.92	0.00992
	38.94	0.52043	38.94	0.41155	38.94	0.0114
	38.96	0.5447	38.96	0.40957	38.96	0.0108
	38.98	0.54955	38.98	0.41103	38.98	0.00948
	39	0.54955	39	0.4109	39	0.00873
	39.02	0.5447	39.02	0.40924	39.02	0.00802
	39.04	0.53984	39.04	0.41013	39.04	0.00649
	39.06	0.5447	39.06	0.41255	39.06	0.0047
	39.08	0.53984	39.08	0.41293	39.08	0.00331
	39.1	0.53984	39.1	0.41222	39.1	0.00239
	39.12	0.5447	39.12	0.4112	39.12	0.00181
	39.14	0.53984	39.14	0.41132	39.14	0.00145
	39.16	0.53984	39.16	0.40876	39.16	0.00122
	39.18	0.53499	39.18	0.40933	39.18	0.00106
	39.2	0.53984	39.2	0.41048	39.2	0.00094164
	39.22	0.53499	39.22	0.41271	39.22	0.000859824
	39.24	0.53984	39.24	0.41251	39.24	0.000798616
	39.26	0.5447	39.26	0.41436	39.26	0.000756112
	39.28	0.53984	39.28	0.41378	39.28	0.000724752
	39.3	0.5447	39.3	0.41301	39.3	0.000714896
	39.32	0.5447	39.32	0.41384	39.32	0.00072744
	39.34	0.55926	39.34	0.41249	39.34	0.000774928
	39.36	0.55926	39.36	0.40936	39.36	0.000856016
	39.38	0.55441	39.38	0.40917	39.38	0.000981736
	39.4	0.54955	39.4	0.40961	39.4	0.00113
	39.42	0.53984	39.42	0.4089	39.42	0.00122
	39.44	0.52528	39.44	0.41228	39.44	0.00117
	39.46	0.53013	39.46	0.41643	39.46	0.00107
	39.48	0.52043	39.48	0.41591	39.48	0.00101
	39.5	0.53984	39.5	0.41616	39.5	0.00103
	39.52	0.54955	39.52	0.41539	39.52	0.0011
	39.54	0.55441	39.54	0.41271	39.54	0.00121
	39.56	0.55926	39.56	0.40951	39.56	0.00136
	39.58	0.55926	39.58	0.41155	39.58	0.00152
	39.6	0.54955	39.6	0.41177	39.6	0.00176
	39.62	0.54955	39.62	0.40994	39.62	0.00214
	39.64	0.53984	39.64	0.40964	39.64	0.00281
	39.66	0.53499	39.66	0.40966	39.66	0.00392
	39.68	0.52528	39.68	0.40534	39.68	0.00563
	39.7	0.52043	39.7	0.40536	39.7	0.00794
	39.72	0.52528	39.72	0.40558	39.72	0.00999
	39.74	0.53013	39.74	0.4056	39.74	0.01037
	39.76	0.53984	39.76	0.40632	39.76	0.00975
	39.78	0.5447	39.78	0.40794	39.78	0.00986
	39.8	0.53984	39.8	0.4063	39.8	0.01119
	39.82	0.52043	39.82	0.40645	39.82	0.01261
	39.84	0.52043	39.84	0.40775	39.84	0.0123
	39.86	0.52528	39.86	0.40707	39.86	0.01057
	39.88	0.53013	39.88	0.40767	39.88	0.00867
	39.9	0.52528	39.9	0.40884	39.9	0.007
	39.92	0.53984	39.92	0.41231	39.92	0.00549
	39.94	0.54955	39.94	0.41239	39.94	0.00438
	39.96	0.5447	39.96	0.41452	39.96	0.00378
	39.98	0.5447	39.98	0.4141	39.98	0.00358
	40	0.54955	40	0.41476	40	0.00362
	40.02	0.5447	40.02	0.41184	40.02	0.00392
	40.04	0.53013	40.04	0.40944	40.04	0.00457
	40.06	0.51072	40.06	0.40799	40.06	0.00529
	40.08	0.49615	40.08	0.40884	40.08	0.00551
	40.1	0.50586	40.1	0.4074	40.1	0.00528
	40.12	0.51072	40.12	0.40723	40.12	0.0052
	40.14	0.52528	40.14	0.40929	40.14	0.00559
	40.16	0.53013	40.16	0.41034	40.16	0.00671
	40.18	0.5447	40.18	0.40908	40.18	0.0087
	40.2	0.54955	40.2	0.41172	40.2	0.01088
	40.22	0.53499	40.22	0.41245	40.22	0.01148
	40.24	0.52528	40.24	0.41094	40.24	0.01013
	40.26	0.53499	40.26	0.41185	40.26	0.00813
	40.28	0.53013	40.28	0.41206	40.28	0.00613
	40.3	0.52528	40.3	0.40921	40.3	0.00465
	40.32	0.53013	40.32	0.40866	40.32	0.00388
	40.34	0.53013	40.34	0.409	40.34	0.00375
	40.36	0.53499	40.36	0.40864	40.36	0.00416
	40.38	0.53984	40.38	0.40892	40.38	0.00484
	40.4	0.53013	40.4	0.40888	40.4	0.00508
	40.42	0.53984	40.42	0.4096	40.42	0.00443
	40.44	0.53499	40.44	0.40975	40.44	0.00349
	40.46	0.53499	40.46	0.40971	40.46	0.00282
	40.48	0.53984	40.48	0.40922	40.48	0.00252
	40.5	0.53499	40.5	0.41045	40.5	0.00256
	40.52	0.53984	40.52	0.40735	40.52	0.00278
	40.54	0.53984	40.54	0.40705	40.54	0.00292
	40.56	0.53984	40.56	0.40535	40.56	0.0029
	40.58	0.55441	40.58	0.40799	40.58	0.00283
	40.6	0.5447	40.6	0.40744	40.6	0.00266
	40.62	0.53984	40.62	0.4081	40.62	0.00249
	40.64	0.53499	40.64	0.40805	40.64	0.00254
	40.66	0.52528	40.66	0.40954	40.66	0.0029
	40.68	0.51557	40.68	0.40899	40.68	0.00358
	40.7	0.51557	40.7	0.41029	40.7	0.00442
	40.72	0.52528	40.72	0.41204	40.72	0.00512
	40.74	0.52528	40.74	0.41251	40.74	0.00577
	40.76	0.52528	40.76	0.41208	40.76	0.00671
	40.78	0.53013	40.78	0.40974	40.78	0.00749
	40.8	0.53499	40.8	0.40829	40.8	0.00716
	40.82	0.52528	40.82	0.40934	40.82	0.00616
	40.84	0.51557	40.84	0.41115	40.84	0.00544
	40.86	0.51072	40.86	0.41155	40.86	0.00517
	40.88	0.51072	40.88	0.4143	40.88	0.00541
	40.9	0.51557	40.9	0.41629	40.9	0.00634
	40.92	0.52043	40.92	0.41579	40.92	0.00781
	40.94	0.53499	40.94	0.41375	40.94	0.00878
	40.96	0.53984	40.96	0.4128	40.96	0.00851
	40.98	0.53984	40.98	0.41281	40.98	0.00769
	41	0.54955	41	0.41244	41	0.00675
	41.02	0.5447	41.02	0.41347	41.02	0.00594
	41.04	0.5447	41.04	0.41399	41.04	0.00558
	41.06	0.5447	41.06	0.41284	41.06	0.00575
	41.08	0.5447	41.08	0.41272	41.08	0.00647
	41.1	0.5447	41.1	0.41107	41.1	0.00717
	41.12	0.53499	41.12	0.41185	41.12	0.00713
	41.14	0.53013	41.14	0.41332	41.14	0.00649
	41.16	0.53013	41.16	0.41678	41.16	0.00569
	41.18	0.52528	41.18	0.41602	41.18	0.00526
	41.2	0.53499	41.2	0.41731	41.2	0.00556
	41.22	0.52528	41.22	0.41616	41.22	0.00667
	41.24	0.53499	41.24	0.41573	41.24	0.00829
	41.26	0.53499	41.26	0.41669	41.26	0.00921
	41.28	0.53499	41.28	0.41657	41.28	0.00818
	41.3	0.53013	41.3	0.41371	41.3	0.0062
	41.32	0.52528	41.32	0.41231	41.32	0.00459
	41.34	0.53013	41.34	0.41079	41.34	0.00364
	41.36	0.53984	41.36	0.40767	41.36	0.00321
	41.38	0.53013	41.38	0.40748	41.38	0.00304
	41.4	0.53499	41.4	0.41049	41.4	0.00298
	41.42	0.5447	41.42	0.41152	41.42	0.00311
	41.44	0.5447	41.44	0.41127	41.44	0.00361
	41.46	0.54955	41.46	0.41243	41.46	0.00454
	41.48	0.55441	41.48	0.41231	41.48	0.00573
	41.5	0.55441	41.5	0.41155	41.5	0.00689
	41.52	0.55926	41.52	0.40958	41.52	0.00789
	41.54	0.5447	41.54	0.41086	41.54	0.00799
	41.56	0.53984	41.56	0.40869	41.56	0.0068
	41.58	0.53984	41.58	0.40882	41.58	0.00545
	41.6	0.53499	41.6	0.40742	41.6	0.00457
	41.62	0.53499	41.62	0.40787	41.62	0.0039
	41.64	0.53984	41.64	0.4073	41.64	0.00315
	41.66	0.5447	41.66	0.40794	41.66	0.0025
	41.68	0.55441	41.68	0.40706	41.68	0.00207
	41.7	0.56412	41.7	0.40929	41.7	0.00188
	41.72	0.55926	41.72	0.41051	41.72	0.0019
	41.74	0.55441	41.74	0.41134	41.74	0.00209
	41.76	0.55441	41.76	0.41301	41.76	0.0024
	41.78	0.55441	41.78	0.41333	41.78	0.00271
	41.8	0.55441	41.8	0.41187	41.8	0.00314
	41.82	0.55441	41.82	0.40976	41.82	0.00383
	41.84	0.55926	41.84	0.40964	41.84	0.00452
	41.86	0.56412	41.86	0.41086	41.86	0.0046
	41.88	0.56897	41.88	0.41137	41.88	0.00415
	41.9	0.56412	41.9	0.41189	41.9	0.00362
	41.92	0.56412	41.92	0.41502	41.92	0.00327
	41.94	0.55926	41.94	0.41292	41.94	0.00313
	41.96	0.55926	41.96	0.41094	41.96	0.00321
	41.98	0.5447	41.98	0.40935	41.98	0.00365
	42	0.54955	42	0.40916	42	0.0045
	42.02	0.54955	42.02	0.40834	42.02	0.00548
	42.04	0.55926	42.04	0.40872	42.04	0.00599
	42.06	0.55441	42.06	0.40783	42.06	0.00568
	42.08	0.54955	42.08	0.40918	42.08	0.00486
	42.1	0.5447	42.1	0.41097	42.1	0.00424
	42.12	0.54955	42.12	0.41033	42.12	0.00408
	42.14	0.53499	42.14	0.41155	42.14	0.00406
	42.16	0.53013	42.16	0.41221	42.16	0.00372
	42.18	0.52528	42.18	0.41236	42.18	0.00324
	42.2	0.53013	42.2	0.41033	42.2	0.00302
	42.22	0.53499	42.22	0.41176	42.22	0.00317
	42.24	0.52528	42.24	0.40999	42.24	0.0036
	42.26	0.53013	42.26	0.41078	42.26	0.00402
	42.28	0.53984	42.28	0.41086	42.28	0.00422
	42.3	0.53499	42.3	0.41158	42.3	0.00428
	42.32	0.53499	42.32	0.40899	42.32	0.00469
	42.34	0.53984	42.34	0.41175	42.34	0.00585
	42.36	0.5447	42.36	0.40852	42.36	0.00776
	42.38	0.5447	42.38	0.40802	42.38	0.00957
	42.4	0.54955	42.4	0.40594	42.4	0.00944
	42.42	0.5447	42.42	0.40743	42.42	0.00742
	42.44	0.54955	42.44	0.40828	42.44	0.00528
	42.46	0.54955	42.46	0.41149	42.46	0.00378
	42.48	0.53984	42.48	0.41266	42.48	0.00295
	42.5	0.53013	42.5	0.41498	42.5	0.00262
	42.52	0.53013	42.52	0.41557	42.52	0.00265
	42.54	0.53499	42.54	0.41272	42.54	0.00295
	42.56	0.5447	42.56	0.41376	42.56	0.00337
	42.58	0.53984	42.58	0.41244	42.58	0.00389
	42.6	0.55441	42.6	0.4131	42.6	0.00455
	42.62	0.55441	42.62	0.41216	42.62	0.00491
	42.64	0.53984	42.64	0.41243	42.64	0.00465
	42.66	0.52528	42.66	0.41067	42.66	0.00427
	42.68	0.52528	42.68	0.40903	42.68	0.00396
	42.7	0.53013	42.7	0.40707	42.7	0.00338
	42.72	0.52043	42.72	0.40811	42.72	0.00261
	42.74	0.51072	42.74	0.40909	42.74	0.00198
	42.76	0.52043	42.76	0.40974	42.76	0.0016
	42.78	0.53013	42.78	0.41155	42.78	0.00141
	42.8	0.5447	42.8	0.41292	42.8	0.00138
	42.82	0.55441	42.82	0.41148	42.82	0.00151
	42.84	0.55926	42.84	0.41195	42.84	0.0018
	42.86	0.54955	42.86	0.41229	42.86	0.00224
	42.88	0.53013	42.88	0.41251	42.88	0.00277
	42.9	0.52528	42.9	0.41069	42.9	0.00342
	42.92	0.52043	42.92	0.41205	42.92	0.00415
	42.94	0.51072	42.94	0.41291	42.94	0.00459
	42.96	0.52043	42.96	0.4123	42.96	0.00437
	42.98	0.52043	42.98	0.41213	42.98	0.00359
	43	0.52043	43	0.4119	43	0.00267
	43.02	0.52043	43.02	0.41065	43.02	0.00197
	43.04	0.52043	43.04	0.40991	43.04	0.00154
	43.06	0.53499	43.06	0.41006	43.06	0.00133
	43.08	0.53984	43.08	0.41098	43.08	0.00124
	43.1	0.53984	43.1	0.41337	43.1	0.00117
	43.12	0.5447	43.12	0.41372	43.12	0.00109
	43.14	0.53499	43.14	0.41381	43.14	0.00105
	43.16	0.53984	43.16	0.41294	43.16	0.00109
	43.18	0.53499	43.18	0.4129	43.18	0.00123
	43.2	0.53499	43.2	0.41178	43.2	0.00149
	43.22	0.53013	43.22	0.41321	43.22	0.00185
	43.24	0.53013	43.24	0.41304	43.24	0.00216
	43.26	0.53984	43.26	0.41479	43.26	0.00233
	43.28	0.53984	43.28	0.41386	43.28	0.00258
	43.3	0.53984	43.3	0.41401	43.3	0.00315
	43.32	0.5447	43.32	0.41449	43.32	0.00405
	43.34	0.54955	43.34	0.41432	43.34	0.00504
	43.36	0.5447	43.36	0.41345	43.36	0.00594
	43.38	0.5447	43.38	0.4131	43.38	0.00616
	43.4	0.53984	43.4	0.41242	43.4	0.0052
	43.42	0.53984	43.42	0.41155	43.42	0.00388
	43.44	0.53984	43.44	0.41056	43.44	0.00289
	43.46	0.53499	43.46	0.41065	43.46	0.00231
	43.48	0.52528	43.48	0.4131	43.48	0.00198
	43.5	0.53013	43.5	0.41236	43.5	0.00177
	43.52	0.52043	43.52	0.41047	43.52	0.00172
	43.54	0.51557	43.54	0.41043	43.54	0.00187
	43.56	0.50586	43.56	0.41084	43.56	0.00226
	43.58	0.51072	43.58	0.40946	43.58	0.00283
	43.6	0.53013	43.6	0.41115	43.6	0.00326
	43.62	0.53499	43.62	0.41315	43.62	0.00311
	43.64	0.53013	43.64	0.41394	43.64	0.00264
	43.66	0.53013	43.66	0.41339	43.66	0.0023
	43.68	0.53984	43.68	0.41476	43.68	0.00225
	43.7	0.53499	43.7	0.41511	43.7	0.00251
	43.72	0.53499	43.72	0.41379	43.72	0.00304
	43.74	0.53499	43.74	0.41254	43.74	0.00365
	43.76	0.5447	43.76	0.41295	43.76	0.00404
	43.78	0.53984	43.78	0.41202	43.78	0.00438
	43.8	0.53984	43.8	0.41128	43.8	0.00517
	43.82	0.53984	43.82	0.41475	43.82	0.00647
	43.84	0.54955	43.84	0.41522	43.84	0.00759
	43.86	0.5447	43.86	0.41442	43.86	0.00757
	43.88	0.53984	43.88	0.41202	43.88	0.00642
	43.9	0.53499	43.9	0.41128	43.9	0.00495
	43.92	0.53499	43.92	0.40703	43.92	0.00377
	43.94	0.53013	43.94	0.40642	43.94	0.00292
	43.96	0.53499	43.96	0.40708	43.96	0.00241
	43.98	0.53984	43.98	0.40813	43.98	0.00216
	44	0.5447	44	0.40981	44	0.00201
	44.02	0.53984	44.02	0.41207	44.02	0.00183
	44.04	0.53499	44.04	0.41319	44.04	0.00167
	44.06	0.53013	44.06	0.41385	44.06	0.00161
	44.08	0.52528	44.08	0.41458	44.08	0.00168
	44.1	0.52043	44.1	0.41518	44.1	0.00189
	44.12	0.52043	44.12	0.41444	44.12	0.00226
	44.14	0.53499	44.14	0.41293	44.14	0.00271
	44.16	0.53984	44.16	0.41053	44.16	0.0031
	44.18	0.53984	44.18	0.41311	44.18	0.00344
	44.2	0.54955	44.2	0.41141	44.2	0.00407
	44.22	0.54955	44.22	0.41087	44.22	0.00529
	44.24	0.54955	44.24	0.41166	44.24	0.0073
	44.26	0.55441	44.26	0.41143	44.26	0.01026
	44.28	0.55441	44.28	0.40864	44.28	0.01391
	44.3	0.55926	44.3	0.40956	44.3	0.01615
	44.32	0.55441	44.32	0.41061	44.32	0.01476
	44.34	0.5447	44.34	0.41172	44.34	0.01167
	44.36	0.53984	44.36	0.41252	44.36	0.00916
	44.38	0.53013	44.38	0.41375	44.38	0.00743
	44.4	0.52528	44.4	0.41206	44.4	0.00634
	44.42	0.52528	44.42	0.41215	44.42	0.00577
	44.44	0.53013	44.44	0.41185	44.44	0.00515
	44.46	0.53013	44.46	0.41099	44.46	0.00419
	44.48	0.53984	44.48	0.40986	44.48	0.00329
	44.5	0.53499	44.5	0.41008	44.5	0.0027
	44.52	0.53499	44.52	0.40947	44.52	0.0024
	44.54	0.53013	44.54	0.40943	44.54	0.00233
	44.56	0.53013	44.56	0.41022	44.56	0.00242
	44.58	0.53984	44.58	0.41216	44.58	0.00275
	44.6	0.5447	44.6	0.41232	44.6	0.00342
	44.62	0.53499	44.62	0.41279	44.62	0.00449
	44.64	0.5447	44.64	0.41135	44.64	0.00586
	44.66	0.53984	44.66	0.41182	44.66	0.00694
	44.68	0.53499	44.68	0.40916	44.68	0.00696
	44.7	0.52528	44.7	0.41155	44.7	0.00651
	44.72	0.52528	44.72	0.41131	44.72	0.00664
	44.74	0.53499	44.74	0.41235	44.74	0.00748
	44.76	0.53499	44.76	0.41332	44.76	0.00804
	44.78	0.5447	44.78	0.41525	44.78	0.00708
	44.8	0.55441	44.8	0.41361	44.8	0.00524
	44.82	0.55441	44.82	0.4128	44.82	0.00364
	44.84	0.5447	44.84	0.41454	44.84	0.00255
	44.86	0.53013	44.86	0.41404	44.86	0.00189
	44.88	0.52043	44.88	0.4115	44.88	0.00151
	44.9	0.52043	44.9	0.4105	44.9	0.00131
	44.92	0.52528	44.92	0.41083	44.92	0.00123
	44.94	0.52043	44.94	0.40925	44.94	0.00126
	44.96	0.52528	44.96	0.40959	44.96	0.00141
[truncated: 302 more rows]

## Sheet: Figure5c
	Monomer simulated		AggI2 simulated		AggI4 simulated
	wavelength/nm	absorbance	wavelength/nm	absorbance	wavelength/nm	absorbance
	218.4	9.6048e-16	351	0.1158	161	4.12436e-15
	220	4.8024e-15	352.8	0.11746	162.4	2.2684e-14
	221.6	1.53677e-14	354.6	0.11924	163.8	1.19606e-13
	223.2	4.89845e-14	356.4	0.1212	165.2	6.14529e-13
	224.8	1.54637e-13	358.2	0.12342	166.6	2.89942e-12
	226.4	4.63912e-13	360	0.12597	168	1.27071e-11
	228	1.34083e-12	361.8	0.12891	169.4	5.18555e-11
	229.6	3.72762e-12	363.6	0.13232	170.8	1.97612e-10
	231.2	9.98995e-12	365.4	0.13626	172.2	7.05211e-10
	232.8	2.58484e-11	367.2	0.14081	173.6	2.36301e-09
	234.4	6.46403e-11	369	0.14603	175	7.45332e-09
	236	1.56421e-10	370.8	0.15199	176.4	2.2183e-08
	237.6	3.66683e-10	372.6	0.15874	177.8	6.24429e-08
	239.2	8.33602e-10	374.4	0.16635	179.2	1.66609e-07
	240.8	1.8397e-09	376.2	0.17485	180.6	4.2227e-07
	242.4	3.94539e-09	378	0.1843	182	1.01869e-06
	244	8.23004e-09	379.8	0.19473	183.4	2.34369e-06
	245.6	1.67141e-08	381.6	0.20617	184.8	5.1521e-06
	247.2	3.30765e-08	383.4	0.21865	186.2	1.08413e-05
	248.8	6.38383e-08	385.2	0.23218	187.6	2.18749e-05
	250.4	1.20261e-07	387	0.24676	189	4.23955e-05
	252	2.21308e-07	388.8	0.26239	190.4	7.90526e-05
	253.6	3.9813e-07	390.6	0.27907	191.8	0.000142048
	255.2	7.00697e-07	392.4	0.29676	193.2	0.000246359
	256.8	1.20731e-06	394.2	0.31544	194.6	0.00041304
	258.4	2.03793e-06	396	0.33508	196	0.000670486
	260	3.3723e-06	397.8	0.35561	197.4	0.00106
	261.6	5.47399e-06	399.6	0.37699	198.8	0.00161
	263.2	8.72147e-06	401.4	0.39916	200.2	0.0024
	264.8	1.36471e-05	403.2	0.42203	201.6	0.00348
	266.4	2.09846e-05	405	0.44555	203	0.00493
	268	3.17256e-05	406.8	0.46961	204.4	0.00682
	269.6	4.71847e-05	408.6	0.49414	205.8	0.00926
	271.2	6.90708e-05	410.4	0.51903	207.2	0.01234
	272.8	9.95646e-05	412.2	0.5442	208.6	0.01619
	274.4	0.000141397	414	0.56954	210	0.02095
	276	0.000197925	415.8	0.59494	211.4	0.02679
	277.6	0.0002732	417.6	0.62032	212.8	0.03394
	279.2	0.000372019	419.4	0.64555	214.2	0.04264
	280.8	0.000499963	421.2	0.67054	215.6	0.05322
	282.4	0.000663395	423	0.69519	217	0.06605
	284	0.000869435	424.8	0.7194	218.4	0.08154
	285.6	0.00113	426.6	0.74306	219.8	0.10015
	287.2	0.00144	428.4	0.76609	221.2	0.12235
	288.8	0.00182	430.2	0.7884	222.6	0.14859
	290.4	0.00228	432	0.8099	224	0.17926
	292	0.00283	433.8	0.83052	225.4	0.21467
	293.6	0.00347	435.6	0.85017	226.8	0.25497
	295.2	0.00421	437.4	0.8688	228.2	0.30012
	296.8	0.00506	439.2	0.88634	229.6	0.3499
	298.4	0.00603	441	0.90273	231	0.40382
	300	0.00712	442.8	0.91794	232.4	0.46118
	301.6	0.00833	444.6	0.93192	233.8	0.52103
	303.2	0.00966	446.4	0.94463	235.2	0.58225
	304.8	0.01111	448.2	0.95605	236.6	0.64354
	306.4	0.01268	450	0.96617	238	0.70352
	308	0.01436	451.8	0.97496	239.4	0.76077
	309.6	0.01615	453.6	0.98242	240.8	0.81389
	311.2	0.01802	455.4	0.98855	242.2	0.86159
	312.8	0.01997	457.2	0.99336	243.6	0.90276
	314.4	0.02199	459	0.99686	245	0.93647
	316	0.02405	460.8	0.99907	246.4	0.96207
	317.6	0.02615	462.6	1	247.8	0.97918
	319.2	0.02826	464.4	0.99969	249.2	0.98769
	320.8	0.03036	466.2	0.99816	250.6	0.98778
	322.4	0.03245	468	0.99546	252	0.97991
	324	0.0345	469.8	0.99161	253.4	0.96472
	325.6	0.03651	471.6	0.98667	254.8	0.94309
	327.2	0.03846	473.4	0.98067	256.2	0.91602
	328.8	0.04035	475.2	0.97367	257.6	0.8846
	330.4	0.04217	477	0.96571	259	0.85
	332	0.04392	478.8	0.95684	260.4	0.81336
	333.6	0.04561	480.6	0.94712	261.8	0.77581
	335.2	0.04724	482.4	0.93659	263.2	0.7384
	336.8	0.04883	484.2	0.92532	264.6	0.70208
	338.4	0.05039	486	0.91334	266	0.6677
	340	0.05194	487.8	0.90073	267.4	0.63595
	341.6	0.05351	489.6	0.88752	268.8	0.60739
	343.2	0.05513	491.4	0.87377	270.2	0.58245
	344.8	0.05683	493.2	0.85954	271.6	0.5614
	346.4	0.05864	495	0.84487	273	0.54439
	348	0.06062	496.8	0.82981	274.4	0.53144
	349.6	0.06279	498.6	0.81441	275.8	0.52246
	351.2	0.0652	500.4	0.79872	277.2	0.51728
	352.8	0.06791	502.2	0.78279	278.6	0.51561
	354.4	0.07096	504	0.76665	280	0.51714
	356	0.07439	505.8	0.75035	281.4	0.52148
	357.6	0.07826	507.6	0.73392	282.8	0.5282
	359.2	0.08262	509.4	0.71741	284.2	0.53687
	360.8	0.08751	511.2	0.70086	285.6	0.54704
	362.4	0.09298	513	0.68428	287	0.55825
	364	0.09908	514.8	0.66773	288.4	0.57005
	365.6	0.10584	516.6	0.65122	289.8	0.58202
	367.2	0.11331	518.4	0.63479	291.2	0.59377
	368.8	0.12152	520.2	0.61846	292.6	0.60491
	370.4	0.1305	522	0.60225	294	0.61513
	372	0.14029	523.8	0.58619	295.4	0.62414
	373.6	0.1509	525.6	0.5703	296.8	0.63167
	375.2	0.16235	527.4	0.5546	298.2	0.63752
	376.8	0.17465	529.2	0.5391	299.6	0.64154
	378.4	0.18781	531	0.52382	301	0.6436
	380	0.20183	532.8	0.50877	302.4	0.64362
	381.6	0.21671	534.6	0.49397	303.8	0.64156
	383.2	0.23244	536.4	0.47943	305.2	0.63742
	384.8	0.24899	538.2	0.46515	306.6	0.63123
	386.4	0.26636	540	0.45115	308	0.62306
	388	0.2845	541.8	0.43743	309.4	0.61299
	389.6	0.30339	543.6	0.42399	310.8	0.60114
	391.2	0.32299	545.4	0.41085	312.2	0.58763
	392.8	0.34325	547.2	0.398	313.6	0.57262
	394.4	0.36413	549	0.38545	315	0.55626
	396	0.38557	550.8	0.3732	316.4	0.53872
	397.6	0.40751	552.6	0.36124	317.8	0.52017
	399.2	0.42989	554.4	0.34959	319.2	0.50079
	400.8	0.45266	556.2	0.33824	320.6	0.48074
	402.4	0.47574	558	0.32719	322	0.4602
	404	0.49906	559.8	0.31644	323.4	0.43932
	405.6	0.52255	561.6	0.30597	324.8	0.41827
	407.2	0.54614	563.4	0.29581	326.2	0.39718
	408.8	0.56976	565.2	0.28592	327.6	0.3762
	410.4	0.59333	567	0.27633	329	0.35545
	412	0.61678	568.8	0.26701	330.4	0.33504
	413.6	0.64003	570.6	0.25797	331.8	0.31507
	415.2	0.66302	572.4	0.2492	333.2	0.29563
	416.8	0.68567	574.2	0.2407	334.6	0.2768
	418.4	0.70791	576	0.23246	336	0.25864
	420	0.72969	577.8	0.22447	337.4	0.24122
	421.6	0.75093	579.6	0.21674	338.8	0.22456
	423.2	0.77157	581.4	0.20925	340.2	0.20872
	424.8	0.79156	583.2	0.202	341.6	0.19372
	426.4	0.81084	585	0.19498	343	0.17957
	428	0.82936	586.8	0.1882	344.4	0.1663
	429.6	0.84708	588.6	0.18163	345.8	0.1539
	431.2	0.86395	590.4	0.17528	347.2	0.14237
	432.8	0.87994	592.2	0.16914	348.6	0.13172
	434.4	0.89501	594	0.16321	350	0.12194
	436	0.90913	595.8	0.15748	351.4	0.11302
	437.6	0.92227	597.6	0.15193	352.8	0.10494
	439.2	0.93441	599.4	0.14658	354.2	0.0977
	440.8	0.94554	601.2	0.14141	355.6	0.09128
	442.4	0.95564	603	0.13642	357	0.08567
	444	0.96471	604.8	0.1316	358.4	0.08085
	445.6	0.97273	606.6	0.12694	359.8	0.07682
	447.2	0.97971	608.4	0.12245	361.2	0.07355
	448.8	0.98564	610.2	0.11811	362.6	0.07105
	450.4	0.99054	612	0.11392	364	0.06929
	452	0.99442	613.8	0.10988	365.4	0.06827
	453.6	0.99727	615.6	0.10598	366.8	0.06798
	455.2	0.99913	617.4	0.10222	368.2	0.06842
	456.8	1	619.2	0.09859	369.6	0.06957
	458.4	0.99991	621	0.09509	371	0.07145
	460	0.99888	622.8	0.09171	372.4	0.07404
	461.6	0.99693	624.6	0.08845	373.8	0.07734
	463.2	0.99409	626.4	0.08531	375.2	0.08135
	464.8	0.9904	628.2	0.08228	376.6	0.08607
	466.4	0.98586	630	0.07936	378	0.09151
	468	0.98053	631.8	0.07654	379.4	0.09765
	469.6	0.97443	633.6	0.07382	380.8	0.1045
	471.2	0.96759	635.4	0.07119	382.2	0.11207
	472.8	0.96005	637.2	0.06866	383.6	0.12034
	474.4	0.95185	639	0.06623	385	0.12932
	476	0.943	640.8	0.06387	386.4	0.139
	477.6	0.93356	642.6	0.06161	387.8	0.14938
	479.2	0.92356	644.4	0.05942	389.2	0.16046
	480.8	0.91303	646.2	0.05731	390.6	0.17222
	482.4	0.902	648	0.05528	392	0.18466
	484	0.89052	649.8	0.05331	393.4	0.19777
	485.6	0.87861	651.6	0.05142	394.8	0.21153
	487.2	0.86631	653.4	0.0496	396.2	0.22593
	488.8	0.85365	655.2	0.04784	397.6	0.24095
	490.4	0.84066	657	0.04614	399	0.25658
	492	0.82739	658.8	0.04451	400.4	0.27278
	493.6	0.81385	660.6	0.04293	401.8	0.28954
	495.2	0.80008	662.4	0.04141	403.2	0.30683
	496.8	0.7861	664.2	0.03995	404.6	0.32461
	498.4	0.77195	666	0.03853	406	0.34287
	500	0.75766	667.8	0.03717	407.4	0.36156
	501.6	0.74325	669.6	0.03585	408.8	0.38065
	503.2	0.72874	671.4	0.03458	410.2	0.40011
	504.8	0.71416	673.2	0.03336	411.6	0.41988
	506.4	0.69953	675	0.03218	413	0.43994
	508	0.68488	676.8	0.03104	414.4	0.46025
	509.6	0.67022	678.6	0.02994	415.8	0.48074
	511.2	0.65559	680.4	0.02888	417.2	0.50139
	512.8	0.64098	682.2	0.02786	418.6	0.52215
	514.4	0.62644	684	0.02688	420	0.54297
	516	0.61196	685.8	0.02593	421.4	0.5638
	517.6	0.59757	687.6	0.02501	422.8	0.58459
	519.2	0.58328	689.4	0.02413	424.2	0.60531
	520.8	0.56911	691.2	0.02328	425.6	0.62589
	522.4	0.55507	693	0.02245	427	0.6463
	524	0.54116	694.8	0.02166	428.4	0.66649
	525.6	0.52741	696.6	0.02089	429.8	0.6864
	527.2	0.51383	698.4	0.02015	431.2	0.70601
	528.8	0.50041	700.2	0.01944	432.6	0.72526
	530.4	0.48718	702	0.01875	434	0.7441
	532	0.47414	703.8	0.01809	435.4	0.76251
	533.6	0.46129	705.6	0.01745	436.8	0.78043
	535.2	0.44864	707.4	0.01683	438.2	0.79784
	536.8	0.4362	709.2	0.01624	439.6	0.81469
	538.4	0.42398	711	0.01566	441	0.83095
	540	0.41197	712.8	0.01511	442.4	0.8466
	541.6	0.40018	714.6	0.01457	443.8	0.86159
	543.2	0.38862	716.4	0.01405	445.2	0.8759
	544.8	0.37728	718.2	0.01356	446.6	0.8895
	546.4	0.36618	720	0.01307	448	0.90238
	548	0.3553	721.8	0.01261	449.4	0.91452
	549.6	0.34465	723.6	0.01216	450.8	0.92588
	551.2	0.33424	725.4	0.01173	452.2	0.93647
	552.8	0.32406	727.2	0.01131	453.6	0.94626
	554.4	0.31411	729	0.01091	455	0.95524
	556	0.30439	730.8	0.01052	456.4	0.96341
	557.6	0.2949	732.6	0.01015	457.8	0.97075
	559.2	0.28564	734.4	0.00978	459.2	0.97728
	560.8	0.27661	736.2	0.00943	460.6	0.98297
	562.4	0.2678	738	0.0091	462	0.98784
	564	0.25922	739.8	0.00877	463.4	0.99189
	565.6	0.25086	741.6	0.00846	464.8	0.99511
	567.2	0.24272	743.4	0.00815	466.2	0.99753
	568.8	0.23479	745.2	0.00786	467.6	0.99914
	570.4	0.22708	747	0.00758	469	0.99996
	572	0.21958	748.8	0.0073	470.4	1
	573.6	0.21229	750.6	0.00704	471.8	0.99927
	575.2	0.2052	752.4	0.00678	473.2	0.99779
	576.8	0.19831	754.2	0.00654	474.6	0.99558
	578.4	0.19162	756	0.0063	476	0.99265
	580	0.18512	757.8	0.00607	477.4	0.98902
	581.6	0.17882	759.6	0.00585	478.8	0.98471
	583.2	0.1727	761.4	0.00564	480.2	0.97974
	584.8	0.16676	763.2	0.00543	481.6	0.97414
	586.4	0.161	765	0.00523	483	0.96793
	588	0.15541	766.8	0.00504	484.4	0.96113
	589.6	0.15	768.6	0.00485	485.8	0.95377
	591.2	0.14476	770.4	0.00468	487.2	0.94587
	592.8	0.13968	772.2	0.0045	488.6	0.93745
	594.4	0.13475	774	0.00434	490	0.92854
	596	0.12999	775.8	0.00417	491.4	0.91917
	597.6	0.12537	777.6	0.00402	492.8	0.90936
	599.2	0.12091	779.4	0.00387	494.2	0.89913
	600.8	0.11659	781.2	0.00372	495.6	0.88852
	602.4	0.11241	783	0.00358	497	0.87755
	604	0.10836	784.8	0.00345	498.4	0.86623
	605.6	0.10445	786.6	0.00332	499.8	0.85461
	607.2	0.10067	788.4	0.00319	501.2	0.8427
	608.8	0.09702	790.2	0.00307	502.6	0.83052
	610.4	0.09349	792	0.00295	504	0.8181
	612	0.09008	793.8	0.00283	505.4	0.80547
	613.6	0.08678	795.6	0.00272	506.8	0.79265
	615.2	0.0836	797.4	0.00262	508.2	0.77965
	616.8	0.08052	799.2	0.00252	509.6	0.76651
	618.4	0.07755	801	0.00242	511	0.75323
	620	0.07469	802.8	0.00232	512.4	0.73985
	621.6	0.07192	804.6	0.00223	513.8	0.72639
	623.2	0.06925	806.4	0.00214	515.2	0.71285
	624.8	0.06667	808.2	0.00205	516.6	0.69927
	626.4	0.06419	810	0.00197	518	0.68565
	628	0.06179	811.8	0.00189	519.4	0.67202
	629.6	0.05948	813.6	0.00181	520.8	0.65839
	631.2	0.05725	815.4	0.00173	522.2	0.64478
	632.8	0.0551	817.2	0.00166	523.6	0.6312
	634.4	0.05303	819	0.00159	525	0.61767
	636	0.05103	820.8	0.00152	526.4	0.6042
	637.6	0.0491	822.6	0.00146	527.8	0.59081
	639.2	0.04725	824.4	0.00139	529.2	0.5775
	640.8	0.04546	826.2	0.00133	530.6	0.56429
	642.4	0.04373	828	0.00127	532	0.55118
	644	0.04207	829.8	0.00122	533.4	0.5382
	645.6	0.04047	831.6	0.00116	534.8	0.52534
	647.2	0.03893	833.4	0.00111	536.2	0.51262
	648.8	0.03745	835.2	0.00106	537.6	0.50004
	650.4	0.03602	837	0.00101	539	0.48761
	652	0.03465	838.8	0.000958488	540.4	0.47535
	653.6	0.03332	840.6	0.000911876	541.8	0.46325
	655.2	0.03205	842.4	0.000866824	543.2	0.45132
	656.8	0.03082	844.2	0.000823279	544.6	0.43957
	658.4	0.02964	846	0.000781189	546	0.42799
	660	0.0285	847.8	0.000740505	547.4	0.41661
	661.6	0.0274	849.6	0.000701178	548.8	0.40541
	663.2	0.02635	851.4	0.000663162	550.2	0.39441
	664.8	0.02534	853.2	0.000626412	551.6	0.3836
	666.4	0.02436	855	0.000590885	553	0.37298
	668	0.02342	856.8	0.00055654	554.4	0.36257
	669.6	0.02252	858.6	0.000523336	555.8	0.35236
	671.2	0.02165	860.4	0.000491234	557.2	0.34235
	672.8	0.02082	862.2	0.000460197	558.6	0.33254
	674.4	0.02001	864	0.000430188	560	0.32293
	676	0.01924	865.8	0.000401173	561.4	0.31353
	677.6	0.0185	867.6	0.000373117	562.8	0.30434
	679.2	0.01778	869.4	0.000345989	564.2	0.29534
	680.8	0.01709	871.2	0.000319757	565.6	0.28655
	682.4	0.01643	873	0.000294389	567	0.27796
	684	0.0158	874.8	0.000269859	568.4	0.26957
	685.6	0.01518	876.6	0.000246135	569.8	0.26137
	687.2	0.0146	878.4	0.000223193	571.2	0.25338
	688.8	0.01403	880.2	0.000201004	572.6	0.24558
	690.4	0.01349	882	0.000179544	574	0.23797
	692	0.01296	883.8	0.000158788	575.4	0.23055
	693.6	0.01246	885.6	0.000138712	576.8	0.22333
	695.2	0.01198	887.4	0.000119293	578.2	0.21628
	696.8	0.01152	889.2	0.00010051	579.6	0.20943
	698.4	0.01107	891	8.23401e-05	581	0.20275
	700	0.01064	892.8	6.47636e-05	582.4	0.19626
	701.6	0.01023	894.6	4.77602e-05	583.8	0.18993
	703.2	0.00983	896.4	3.13108e-05	585.2	0.18379
	704.8	0.00945	898.2	1.53967e-05	586.6	0.17781
	706.4	0.00909	900	0	588	0.172
	708	0.00873			589.4	0.16635
	709.6	0.0084			590.8	0.16086
	711.2	0.00807			592.2	0.15553
	712.8	0.00776			593.6	0.15036
	714.4	0.00746			595	0.14534
	716	0.00717			596.4	0.14046
	717.6	0.00689			597.8	0.13573
	719.2	0.00663			599.2	0.13114
	720.8	0.00637			600.6	0.12669
	722.4	0.00612			602	0.12238
	724	0.00589			603.4	0.1182
	725.6	0.00566			604.8	0.11414
	727.2	0.00544			606.2	0.11022
	728.8	0.00523			607.6	0.10641
	730.4	0.00503			609	0.10272
	732	0.00484			610.4	0.09916
	733.6	0.00465			611.8	0.0957
	735.2	0.00447			613.2	0.09236
	736.8	0.0043			614.6	0.08912
	738.4	0.00413			616	0.08599
	740	0.00398			617.4	0.08296
	741.6	0.00382			618.8	0.08003
	743.2	0.00368			620.2	0.07719
	744.8	0.00354			621.6	0.07445
	746.4	0.0034			623	0.0718
	748	0.00327			624.4	0.06924
	749.6	0.00314			625.8	0.06676
	751.2	0.00302			627.2	0.06437
	752.8	0.00291			628.6	0.06205
	754.4	0.0028			630	0.05982
	756	0.00269			631.4	0.05766
	757.6	0.00259			632.8	0.05558
	759.2	0.00249			634.2	0.05357
	760.8	0.00239			635.6	0.05162
	762.4	0.0023			637	0.04975
	764	0.00222			638.4	0.04794
	765.6	0.00213			639.8	0.04619
	767.2	0.00205			641.2	0.0445
	768.8	0.00197			642.6	0.04287
	770.4	0.0019			644	0.0413
	772	0.00183			645.4	0.03979
	773.6	0.00176			646.8	0.03832
	775.2	0.00169			648.2	0.03691
	776.8	0.00163			649.6	0.03555
	778.4	0.00157			651	0.03424
	780	0.00151			652.4	0.03298
	781.6	0.00145			653.8	0.03176
	783.2	0.0014			655.2	0.03058
	784.8	0.00134			656.6	0.02945
	786.4	0.00129			658	0.02835
	788	0.00125			659.4	0.0273
	789.6	0.0012			660.8	0.02628
	791.2	0.00115			662.2	0.02531
	792.8	0.00111			663.6	0.02436
	794.4	0.00107			665	0.02346
	796	0.00103			666.4	0.02258
	797.6	0.000991336			667.8	0.02174
	799.2	0.000954504			669.2	0.02092
	800.8	0.000919081			670.6	0.02014
	802.4	0.000885012			672	0.01939
	804	0.000852243			673.4	0.01866
	805.6	0.000820725			674.8	0.01796
	807.2	0.000790409			676.2	0.01729
	808.8	0.000761247			677.6	0.01664
	810.4	0.000733195			679	0.01601
					680.4	0.01541
					681.8	0.01483
					683.2	0.01428
					684.6	0.01374
					686	0.01322
					687.4	0.01272
					688.8	0.01225
					690.2	0.01178
					691.6	0.01134
					693	0.01091
					694.4	0.0105
					695.8	0.01011
					697.2	0.00972
					698.6	0.00936
					700	0.009

## Sheet: Figure5f
	Monomer simulated		AggII2 simulated		AggII4 simulated
	wavelength/nm	absorbance	wavelength/nm	absorbance	wavelength/nm	absorbance
	218.4	9.6048e-16	187.8	1.51893e-15	207.4	8.17086e-16
	220	4.8024e-15	189.2	4.55679e-15	208.8	2.45126e-15
	221.6	1.53677e-14	190.6	1.97461e-14	210.2	8.98794e-15
	223.2	4.89845e-14	192	8.50601e-14	211.6	2.61467e-14
	224.8	1.54637e-13	193.4	3.4024e-13	213	7.68061e-14
	226.4	4.63912e-13	194.8	1.2835e-12	214.4	2.16528e-13
	228	1.34083e-12	196.2	4.59021e-12	215.8	5.89119e-13
	229.6	3.72762e-12	197.6	1.56207e-11	217.2	1.54919e-12
	231.2	9.98995e-12	199	5.06685e-11	218.6	3.9408e-12
	232.8	2.58484e-11	200.4	1.56921e-10	220	9.71025e-12
	234.4	6.46403e-11	201.8	4.6479e-10	221.4	2.31971e-11
	236	1.56421e-10	203.2	1.31873e-09	222.8	5.37904e-11
	237.6	3.66683e-10	204.6	3.58955e-09	224.2	1.21183e-10
	239.2	8.33602e-10	206	9.38741e-09	225.6	2.65497e-10
	240.8	1.8397e-09	207.4	2.36202e-08	227	5.66172e-10
	242.4	3.94539e-09	208.8	5.72587e-08	228.4	1.17622e-09
	244	8.23004e-09	210.2	1.33901e-07	229.8	2.38256e-09
	245.6	1.67141e-08	211.6	3.0245e-07	231.2	4.70944e-09
	247.2	3.30765e-08	213	6.60652e-07	232.6	9.09093e-09
	248.8	6.38383e-08	214.4	1.39716e-06	234	1.71511e-08
	250.4	1.20261e-07	215.8	2.86387e-06	235.4	3.16474e-08
	252	2.21308e-07	217.2	5.69595e-06	236.8	5.71553e-08
	253.6	3.9813e-07	218.6	1.10035e-05	238.2	1.01099e-07
	255.2	7.00697e-07	220	2.0667e-05	239.6	1.75267e-07
	256.8	1.20731e-06	221.4	3.77768e-05	241	2.97983e-07
	258.4	2.03793e-06	222.8	6.72629e-05	242.4	4.97159e-07
	260	3.3723e-06	224.2	0.000116766	243.8	8.14465e-07
	261.6	5.47399e-06	225.6	0.000197797	245.2	1.31092e-06
	263.2	8.72147e-06	227	0.000327227	246.6	2.07419e-06
	264.8	1.36471e-05	228.4	0.000529115	248	3.22797e-06
	266.4	2.09846e-05	229.8	0.000836872	249.4	4.94365e-06
	268	3.17256e-05	231.2	0.0013	250.8	7.45457e-06
	269.6	4.71847e-05	232.6	0.00197	252.2	1.10731e-05
	271.2	6.90708e-05	234	0.00292	253.6	1.62104e-05
	272.8	9.95646e-05	235.4	0.00426	255	2.33989e-05
	274.4	0.000141397	236.8	0.0061	256.4	3.33172e-05
	276	0.000197925	238.2	0.00858	257.8	4.68164e-05
	277.6	0.0002732	239.6	0.01185	259.2	6.49477e-05
	279.2	0.000372019	241	0.01611	260.6	8.89896e-05
	280.8	0.000499963	242.4	0.02154	262	0.000120474
	282.4	0.000663395	243.8	0.02836	263.4	0.000161207
	284	0.000869435	245.2	0.03678	264.8	0.000213291
	285.6	0.00113	246.6	0.04701	266.2	0.000279128
	287.2	0.00144	248	0.05926	267.6	0.000361431
	288.8	0.00182	249.4	0.07369	269	0.000463208
	290.4	0.00228	250.8	0.09045	270.4	0.000587748
	292	0.00283	252.2	0.10964	271.8	0.000738582
	293.6	0.00347	253.6	0.13132	273.2	0.000919444
	295.2	0.00421	255	0.15546	274.6	0.00113
	296.8	0.00506	256.4	0.18201	276	0.00139
	298.4	0.00603	257.8	0.21082	277.4	0.00168
	300	0.00712	259.2	0.24169	278.8	0.00202
	301.6	0.00833	260.6	0.27436	280.2	0.00241
	303.2	0.00966	262	0.30853	281.6	0.00285
	304.8	0.01111	263.4	0.34383	283	0.00335
	306.4	0.01268	264.8	0.37987	284.4	0.0039
	308	0.01436	266.2	0.41624	285.8	0.00451
	309.6	0.01615	267.6	0.45251	287.2	0.00519
	311.2	0.01802	269	0.48827	288.6	0.00592
	312.8	0.01997	270.4	0.5231	290	0.00671
	314.4	0.02199	271.8	0.55662	291.4	0.00756
	316	0.02405	273.2	0.58848	292.8	0.00846
	317.6	0.02615	274.6	0.61836	294.2	0.00941
	319.2	0.02826	276	0.64599	295.6	0.01041
	320.8	0.03036	277.4	0.67114	297	0.01145
	322.4	0.03245	278.8	0.69365	298.4	0.01252
	324	0.0345	280.2	0.71338	299.8	0.01363
	325.6	0.03651	281.6	0.73023	301.2	0.01475
	327.2	0.03846	283	0.74417	302.6	0.01589
	328.8	0.04035	284.4	0.75519	304	0.01703
	330.4	0.04217	285.8	0.7633	305.4	0.01818
	332	0.04392	287.2	0.76856	306.8	0.01932
	333.6	0.04561	288.6	0.77105	308.2	0.02044
	335.2	0.04724	290	0.77087	309.6	0.02155
	336.8	0.04883	291.4	0.76811	311	0.02264
	338.4	0.05039	292.8	0.76292	312.4	0.0237
	340	0.05194	294.2	0.75541	313.8	0.02474
	341.6	0.05351	295.6	0.74575	315.2	0.02575
	343.2	0.05513	297	0.73407	316.6	0.02674
	344.8	0.05683	298.4	0.72053	318	0.02771
	346.4	0.05864	299.8	0.70529	319.4	0.02867
	348	0.06062	301.2	0.6885	320.8	0.02962
	349.6	0.06279	302.6	0.67033	322.2	0.03058
	351.2	0.0652	304	0.65093	323.6	0.03156
	352.8	0.06791	305.4	0.63047	325	0.03258
	354.4	0.07096	306.8	0.6091	326.4	0.03365
	356	0.07439	308.2	0.58698	327.8	0.03479
	357.6	0.07826	309.6	0.56427	329.2	0.03603
	359.2	0.08262	311	0.54111	330.6	0.03739
	360.8	0.08751	312.4	0.51766	332	0.0389
	362.4	0.09298	313.8	0.49406	333.4	0.04059
	364	0.09908	315.2	0.47043	334.8	0.04248
	365.6	0.10584	316.6	0.44691	336.2	0.04462
	367.2	0.11331	318	0.42362	337.6	0.04703
	368.8	0.12152	319.4	0.40066	339	0.04976
	370.4	0.1305	320.8	0.37816	340.4	0.05284
	372	0.14029	322.2	0.35619	341.8	0.0563
	373.6	0.1509	323.6	0.33485	343.2	0.06019
	375.2	0.16235	325	0.3142	344.6	0.06454
	376.8	0.17465	326.4	0.29433	346	0.0694
	378.4	0.18781	327.8	0.27528	347.4	0.0748
	380	0.20183	329.2	0.2571	348.8	0.08078
	381.6	0.21671	330.6	0.23985	350.2	0.08737
	383.2	0.23244	332	0.22354	351.6	0.09462
	384.8	0.24899	333.4	0.2082	353	0.10255
	386.4	0.26636	334.8	0.19387	354.4	0.1112
	388	0.2845	336.2	0.18054	355.8	0.12059
	389.6	0.30339	337.6	0.16823	357.2	0.13075
	391.2	0.32299	339	0.15695	358.6	0.1417
	392.8	0.34325	340.4	0.14669	360	0.15347
	394.4	0.36413	341.8	0.13745	361.4	0.16605
	396	0.38557	343.2	0.12924	362.8	0.17947
	397.6	0.40751	344.6	0.12204	364.2	0.19373
	399.2	0.42989	346	0.11586	365.6	0.20882
	400.8	0.45266	347.4	0.11068	367	0.22475
	402.4	0.47574	348.8	0.10649	368.4	0.2415
	404	0.49906	350.2	0.10331	369.8	0.25906
	405.6	0.52255	351.6	0.1011	371.2	0.27741
	407.2	0.54614	353	0.09988	372.6	0.29651
	408.8	0.56976	354.4	0.09964	374	0.31634
	410.4	0.59333	355.8	0.10037	375.4	0.33685
	412	0.61678	357.2	0.10207	376.8	0.35802
	413.6	0.64003	358.6	0.10474	378.2	0.37977
	415.2	0.66302	360	0.10837	379.6	0.40208
	416.8	0.68567	361.4	0.11298	381	0.42487
	418.4	0.70791	362.8	0.11854	382.4	0.44808
	420	0.72969	364.2	0.12507	383.8	0.47166
	421.6	0.75093	365.6	0.13256	385.2	0.49552
	423.2	0.77157	367	0.14101	386.6	0.51961
	424.8	0.79156	368.4	0.1504	388	0.54384
	426.4	0.81084	369.8	0.16074	389.4	0.56814
	428	0.82936	371.2	0.17202	390.8	0.59243
	429.6	0.84708	372.6	0.18422	392.2	0.61663
	431.2	0.86395	374	0.19734	393.6	0.64067
	432.8	0.87994	375.4	0.21135	395	0.66446
	434.4	0.89501	376.8	0.22624	396.4	0.68793
	436	0.90913	378.2	0.24198	397.8	0.71099
	437.6	0.92227	379.6	0.25855	399.2	0.73358
	439.2	0.93441	381	0.27592	400.6	0.75562
	440.8	0.94554	382.4	0.29406	402	0.77704
	442.4	0.95564	383.8	0.31292	403.4	0.79777
	444	0.96471	385.2	0.33247	404.8	0.81774
	445.6	0.97273	386.6	0.35266	406.2	0.8369
	447.2	0.97971	388	0.37345	407.6	0.85518
	448.8	0.98564	389.4	0.39477	409	0.87254
	450.4	0.99054	390.8	0.41658	410.4	0.88892
	452	0.99442	392.2	0.43882	411.8	0.90428
	453.6	0.99727	393.6	0.46143	413.2	0.91858
	455.2	0.99913	395	0.48434	414.6	0.93179
	456.8	1	396.4	0.50749	416	0.94387
	458.4	0.99991	397.8	0.53081	417.4	0.95481
	460	0.99888	399.2	0.55423	418.8	0.96458
	461.6	0.99693	400.6	0.57768	420.2	0.97317
	463.2	0.99409	402	0.60109	421.6	0.98056
	464.8	0.9904	403.4	0.62438	423	0.98677
	466.4	0.98586	404.8	0.64749	424.4	0.99177
	468	0.98053	406.2	0.67035	425.8	0.99559
	469.6	0.97443	407.6	0.69289	427.2	0.99822
	471.2	0.96759	409	0.71503	428.6	0.99969
	472.8	0.96005	410.4	0.73671	430	1
	474.4	0.95185	411.8	0.75786	431.4	0.99918
	476	0.943	413.2	0.77843	432.8	0.99726
	477.6	0.93356	414.6	0.79835	434.2	0.99425
	479.2	0.92356	416	0.81756	435.6	0.9902
	480.8	0.91303	417.4	0.83601	437	0.98513
	482.4	0.902	418.8	0.85365	438.4	0.97909
	484	0.89052	420.2	0.87044	439.8	0.9721
	485.6	0.87861	421.6	0.88633	441.2	0.9642
	487.2	0.86631	423	0.90127	442.6	0.95545
	488.8	0.85365	424.4	0.91525	444	0.94587
	490.4	0.84066	425.8	0.92821	445.4	0.93553
	492	0.82739	427.2	0.94015	446.8	0.92445
	493.6	0.81385	428.6	0.95104	448.2	0.91268
	495.2	0.80008	430	0.96085	449.6	0.90028
	496.8	0.7861	431.4	0.96957	451	0.88727
	498.4	0.77195	432.8	0.9772	452.4	0.87373
	500	0.75766	434.2	0.98374	453.8	0.85967
	501.6	0.74325	435.6	0.98917	455.2	0.84516
	503.2	0.72874	437	0.9935	456.6	0.83024
	504.8	0.71416	438.4	0.99673	458	0.81494
	506.4	0.69953	439.8	0.99889	459.4	0.79932
	508	0.68488	441.2	0.99997	460.8	0.78341
	509.6	0.67022	442.6	1	462.2	0.76726
	511.2	0.65559	444	0.999	463.6	0.7509
	512.8	0.64098	445.4	0.99698	465	0.73437
	514.4	0.62644	446.8	0.99398	466.4	0.71771
	516	0.61196	448.2	0.99002	467.8	0.70096
	517.6	0.59757	449.6	0.98513	469.2	0.68415
	519.2	0.58328	451	0.97934	470.6	0.66731
	520.8	0.56911	452.4	0.97268	472	0.65047
	522.4	0.55507	453.8	0.9652	473.4	0.63366
	524	0.54116	455.2	0.95693	474.8	0.61691
	525.6	0.52741	456.6	0.94789	476.2	0.60025
	527.2	0.51383	458	0.93815	477.6	0.58369
	528.8	0.50041	459.4	0.92772	479	0.56727
	530.4	0.48718	460.8	0.91665	480.4	0.551
	532	0.47414	462.2	0.90499	481.8	0.53491
	533.6	0.46129	463.6	0.89276	483.2	0.51901
	535.2	0.44864	465	0.88002	484.6	0.50331
	536.8	0.4362	466.4	0.8668	486	0.48784
	538.4	0.42398	467.8	0.85314	487.4	0.47261
	540	0.41197	469.2	0.83908	488.8	0.45763
	541.6	0.40018	470.6	0.82466	490.2	0.4429
	543.2	0.38862	472	0.80991	491.6	0.42845
	544.8	0.37728	473.4	0.79488	493	0.41428
	546.4	0.36618	474.8	0.7796	494.4	0.4004
	548	0.3553	476.2	0.76411	495.8	0.38681
	549.6	0.34465	477.6	0.74843	497.2	0.37352
	551.2	0.33424	479	0.73261	498.6	0.36054
	552.8	0.32406	480.4	0.71668	500	0.34786
	554.4	0.31411	481.8	0.70066	501.4	0.33549
	556	0.30439	483.2	0.68458	502.8	0.32344
	557.6	0.2949	484.6	0.66848	504.2	0.31169
	559.2	0.28564	486	0.65239	505.6	0.30026
	560.8	0.27661	487.4	0.63631	507	0.28914
	562.4	0.2678	488.8	0.62029	508.4	0.27833
	564	0.25922	490.2	0.60434	509.8	0.26783
	565.6	0.25086	491.6	0.58849	511.2	0.25764
	567.2	0.24272	493	0.57276	512.6	0.24775
	568.8	0.23479	494.4	0.55715	514	0.23816
	570.4	0.22708	495.8	0.5417	515.4	0.22887
	572	0.21958	497.2	0.52642	516.8	0.21987
	573.6	0.21229	498.6	0.51133	518.2	0.21116
	575.2	0.2052	500	0.49643	519.6	0.20274
	576.8	0.19831	501.4	0.48174	521	0.19459
	578.4	0.19162	502.8	0.46727	522.4	0.18671
	580	0.18512	504.2	0.45304	523.8	0.17911
	581.6	0.17882	505.6	0.43905	525.2	0.17176
	583.2	0.1727	507	0.42531	526.6	0.16468
	584.8	0.16676	508.4	0.41182	528	0.15784
	586.4	0.161	509.8	0.3986	529.4	0.15125
	588	0.15541	511.2	0.38565	530.8	0.1449
	589.6	0.15	512.6	0.37298	532.2	0.13878
	591.2	0.14476	514	0.36058	533.6	0.13289
	592.8	0.13968	515.4	0.34846	535	0.12722
	594.4	0.13475	516.8	0.33662	536.4	0.12176
	596	0.12999	518.2	0.32507	537.8	0.11651
	597.6	0.12537	519.6	0.31381	539.2	0.11147
	599.2	0.12091	521	0.30283	540.6	0.10662
	600.8	0.11659	522.4	0.29213	542	0.10196
	602.4	0.11241	523.8	0.28172	543.4	0.09748
	604	0.10836	525.2	0.27159	544.8	0.09318
	605.6	0.10445	526.6	0.26174	546.2	0.08906
	607.2	0.10067	528	0.25217	547.6	0.0851
	608.8	0.09702	529.4	0.24288	549	0.0813
	610.4	0.09349	530.8	0.23386	550.4	0.07766
	612	0.09008	532.2	0.22511	551.8	0.07417
	613.6	0.08678	533.6	0.21662	553.2	0.07083
	615.2	0.0836	535	0.2084	554.6	0.06762
	616.8	0.08052	536.4	0.20043	556	0.06455
	618.4	0.07755	537.8	0.19272	557.4	0.06161
	620	0.07469	539.2	0.18525	558.8	0.0588
	621.6	0.07192	540.6	0.17803	560.2	0.0561
	623.2	0.06925	542	0.17105	561.6	0.05352
	624.8	0.06667	543.4	0.1643	563	0.05106
	626.4	0.06419	544.8	0.15778	564.4	0.0487
	628	0.06179	546.2	0.15148	565.8	0.04644
	629.6	0.05948	547.6	0.1454	567.2	0.04428
	631.2	0.05725	549	0.13954	568.6	0.04222
	632.8	0.0551	550.4	0.13388	570	0.04025
	634.4	0.05303	551.8	0.12842	571.4	0.03837
	636	0.05103	553.2	0.12316	572.8	0.03657
	637.6	0.0491	554.6	0.1181	574.2	0.03485
	639.2	0.04725	556	0.11321	575.6	0.03321
	640.8	0.04546	557.4	0.10851	577	0.03164
	642.4	0.04373	558.8	0.10399	578.4	0.03014
	644	0.04207	560.2	0.09963	579.8	0.02871
	645.6	0.04047	561.6	0.09544	581.2	0.02735
	647.2	0.03893	563	0.09141	582.6	0.02605
	648.8	0.03745	564.4	0.08754	584	0.02481
	650.4	0.03602	565.8	0.08381	585.4	0.02363
	652	0.03465	567.2	0.08024	586.8	0.0225
	653.6	0.03332	568.6	0.0768	588.2	0.02142
	655.2	0.03205	570	0.0735	589.6	0.0204
	656.8	0.03082	571.4	0.07033	591	0.01942
	658.4	0.02964	572.8	0.06728	592.4	0.01848
	660	0.0285	574.2	0.06436	593.8	0.0176
	661.6	0.0274	575.6	0.06156	595.2	0.01675
	663.2	0.02635	577	0.05887	596.6	0.01594
	664.8	0.02534	578.4	0.05629	598	0.01517
	666.4	0.02436	579.8	0.05382	599.4	0.01444
	668	0.02342	581.2	0.05145	600.8	0.01374
	669.6	0.02252	582.6	0.04918	602.2	0.01307
	671.2	0.02165	584	0.047	603.6	0.01244
	672.8	0.02082	585.4	0.04491	605	0.01184
	674.4	0.02001	586.8	0.04292	606.4	0.01126
	676	0.01924	588.2	0.041	607.8	0.01072
	677.6	0.0185	589.6	0.03917	609.2	0.0102
	679.2	0.01778	591	0.03742	610.6	0.0097
	680.8	0.01709	592.4	0.03574	612	0.00923
	682.4	0.01643	593.8	0.03413	613.4	0.00878
	684	0.0158	595.2	0.03259	614.8	0.00835
	685.6	0.01518	596.6	0.03112	616.2	0.00794
	687.2	0.0146	598	0.02971	617.6	0.00756
	688.8	0.01403	599.4	0.02837	619	0.00719
	690.4	0.01349	600.8	0.02708	620.4	0.00684
	692	0.01296	602.2	0.02585	621.8	0.0065
	693.6	0.01246	603.6	0.02467	623.2	0.00618
	695.2	0.01198	605	0.02355	624.6	0.00588
	696.8	0.01152	606.4	0.02247	626	0.00559
	698.4	0.01107	607.8	0.02144	627.4	0.00532
	700	0.01064	609.2	0.02046	628.8	0.00506
	701.6	0.01023	610.6	0.01952	630.2	0.00481
	703.2	0.00983	612	0.01863	631.6	0.00458
	704.8	0.00945	613.4	0.01777	633	0.00435
	706.4	0.00909	614.8	0.01695	634.4	0.00414
	708	0.00873	616.2	0.01617	635.8	0.00394
	709.6	0.0084	617.6	0.01543	637.2	0.00375
	711.2	0.00807	619	0.01472	638.6	0.00356
	712.8	0.00776	620.4	0.01404	640	0.00339
	714.4	0.00746	621.8	0.01339	641.4	0.00322
	716	0.00717	623.2	0.01277	642.8	0.00306
	717.6	0.00689	624.6	0.01218	644.2	0.00291
	719.2	0.00663	626	0.01161	645.6	0.00277
	720.8	0.00637	627.4	0.01107	647	0.00264
	722.4	0.00612	628.8	0.01056	648.4	0.00251
	724	0.00589	630.2	0.01007	649.8	0.00239
	725.6	0.00566	631.6	0.0096	651.2	0.00227
	727.2	0.00544	633	0.00915	652.6	0.00216
	728.8	0.00523	634.4	0.00873	654	0.00205
	730.4	0.00503	635.8	0.00832	655.4	0.00195
	732	0.00484	637.2	0.00793	656.8	0.00186
	733.6	0.00465	638.6	0.00756	658.2	0.00177
	735.2	0.00447	640	0.00721	659.6	0.00168
	736.8	0.0043	641.4	0.00687	661	0.0016
	738.4	0.00413	642.8	0.00655	662.4	0.00152
	740	0.00398	644.2	0.00625	663.8	0.00145
	741.6	0.00382	645.6	0.00596	665.2	0.00138
	743.2	0.00368	647	0.00568	666.6	0.00131
	744.8	0.00354	648.4	0.00541	668	0.00125
	746.4	0.0034	649.8	0.00516	669.4	0.00119
	748	0.00327	651.2	0.00492	670.8	0.00113
	749.6	0.00314	652.6	0.00469	672.2	0.00107
	751.2	0.00302	654	0.00447	673.6	0.00102
	752.8	0.00291	655.4	0.00426	675	0.000971425
	754.4	0.0028	656.8	0.00406	676.4	0.000924371
	756	0.00269	658.2	0.00387	677.8	0.000879626
	757.6	0.00259	659.6	0.00369	679.2	0.000837076
	759.2	0.00249	661	0.00352	680.6	0.000796613
	760.8	0.00239	662.4	0.00335	682	0.000758133
	762.4	0.0023	663.8	0.0032	683.4	0.000721538
	764	0.00222	665.2	0.00305	684.8	0.000686736
	765.6	0.00213	666.6	0.00291	686.2	0.000653638
	767.2	0.00205	668	0.00277	687.6	0.00062216
	768.8	0.00197	669.4	0.00264	689	0.000592221
	770.4	0.0019	670.8	0.00252	690.4	0.000563746
	772	0.00183	672.2	0.0024	691.8	0.000536663
	773.6	0.00176	673.6	0.00229	693.2	0.000510903
	775.2	0.00169	675	0.00218	694.6	0.0004864
	776.8	0.00163	676.4	0.00208	696	0.000463092
	778.4	0.00157	677.8	0.00198	697.4	0.000440921
	780	0.00151	679.2	0.00189	698.8	0.00041983
	781.6	0.00145	680.6	0.0018	700.2	0.000399767
	783.2	0.0014	682	0.00172	701.6	0.00038068
	784.8	0.00134	683.4	0.00164	703	0.000362521
	786.4	0.00129	684.8	0.00156	704.4	0.000345245
	788	0.00125	686.2	0.00149	705.8	0.000328809
	789.6	0.0012	687.6	0.00142	707.2	0.00031317
	791.2	0.00115	689	0.00135	708.6	0.000298289
	792.8	0.00111	690.4	0.00129	710	0.00028413
	794.4	0.00107	691.8	0.00123	--
	796	0.00103	693.2	0.00117
	797.6	0.000991336	694.6	0.00112
	799.2	0.000954504	696	0.00107
	800.8	0.000919081	697.4	0.00102
	802.4	0.000885012	698.8	0.000971483
	804	0.000852243	700.2	0.000926573
	805.6	0.000820725	701.6	0.000883768
	807.2	0.000790409	703	0.000842968
	808.8	0.000761247	704.4	0.000804078
	810.4	0.000733195	705.8	0.00076701
			707.2	0.000731676
			708.6	0.000697995
			710	0.000665889
			--

## Sheet: Figure7a
		seed:AggI=1:100	seed:AggI=1:200	seed:AggI=1:300	seed:AggI=1:400
	time/min	conversion degree
	0	0	0	0	0
	0.16667	0.11659	0.04073	0.04067	0.01255
	0.33333	0.19955	0.0766	0.06741	0.0308
	0.5	0.3012	0.11854	0.08747	0.05077
	0.66667	0.39836	0.15745	0.11866	0.06959
	0.83333	0.49028	0.20608	0.14763	0.08842
	1	0.58819	0.25957	0.17994	0.10154
	1.16667	0.67414	0.31368	0.21838	0.11751
	1.33333	0.75486	0.36596	0.25181	0.1409
	1.5	0.83408	0.41884	0.29081	0.16087
	1.66667	0.89462	0.46626	0.32813	0.18369
	1.83333	0.94096	0.51733	0.36546	0.20993
	2	0.97235	0.56717	0.39944	0.23959
	2.16667	0.99776	0.62006	0.43955	0.26127
	2.33333	1	0.66322	0.47967	0.2915
	2.5	1	0.71489	0.51922	0.31489
	2.66667	1	0.75927	0.55432	0.34227
	2.83333	1	0.80061	0.59554	0.36737
	3	1	0.8383	0.63175	0.39304
	3.16667	1	0.87477	0.6663	0.42499
	3.33333	1	0.90517	0.70306	0.44666
	3.5	1	0.92888	0.73538	0.48032
	3.66667	1	0.94772	0.76992	0.502
	3.83333	1	0.97204	0.80167	0.53109
	4	1	0.98298	0.83175	0.5579
	4.16667	1	0.98663	0.85905	0.58528
	4.33333	1	0.99453	0.88691	0.60981
	4.5	1	1	0.91031	0.63948
	4.66667	1	1	0.92646	0.66172
	4.83333	1	1	0.94373	0.68796
	5	1	1	0.9571	0.71306
	5.16667		1	0.96769	0.73645
	5.33333		1	0.97772	0.76326
	5.5		1	0.98886	0.78095
	5.66667		1	0.98997	0.80319
	5.83333		1	0.9922	0.82772
	6		1	1	0.85111
	6.16667			1	0.86937
	6.33333			1	0.88534
	6.5			1	0.90131
	6.66667			1	0.91614
	6.83333			1	0.93326
	7			1	0.94295
	7.16667			1	0.95893
	7.33333			1	0.96634
	7.5				0.97832
	7.66667				0.98003
	7.83333				0.99201
	8				0.99373
	8.16667				1
	8.33333				1
	8.5				1
	8.66667				1
	8.83333				1
	9				1
	9.16667				1
	9.33333				1

[truncated: 4 more sheets: Figure7b, Figure7d, Figure8a, Figure8b]
