# Supplementary material for: A coopetition-driven strategy of parallel/perpendicular aromatic stacking enabling metastable supramolecular polymerization
Source: Nat Commun. 2024 Dec 30;15:10762. doi: 10.1038/s41467-024-55106-z (PMC11686131; doi:10.1038/s41467-024-55106-z)
Supplement: Supplementary file 5 — Source Data 2 [file 41467_2024_55106_MOESM5_ESM.xlsx]

## Sheet: 1AggI2
	The atomic coordinates of the optimized computational model of 1AggI2
	C 1.699100 -2.161500 2.319100
	C 2.024100 -0.880900 1.984400
	C 1.014300 0.100400 1.751700
	C -0.354000 -0.289300 1.878300
	C -0.656000 -1.636100 2.239800
	C 0.337700 -2.544700 2.451400
	C 1.334800 1.426900 1.385000
	C -1.375400 0.651100 1.621100
	C -1.055900 1.971900 1.239300
	C 0.313800 2.367800 1.136200
	C 0.610400 3.712600 0.759400
	H 1.652400 4.007100 0.686800
	C -0.387000 4.601200 0.485700
	C -1.748500 4.198300 0.559200
	C -2.071900 2.924100 0.924000
	H 2.483700 -2.896000 2.473800
	H 3.061500 -0.586500 1.875000
	H -1.697600 -1.925600 2.323700
	H 0.089900 -3.570100 2.706600
	H -0.143300 5.620200 0.199600
	H -2.533500 4.912200 0.326100
	H -3.108600 2.607300 0.978500
	C 2.708600 1.786900 1.230700
	C 3.891800 2.009000 1.090500
	C -2.737400 0.247100 1.707900
	C -3.895700 -0.107400 1.721200
	C -5.253800 -0.537100 1.635800
	C -5.531800 -1.842200 1.235500
	C -6.304800 0.378900 1.892900
	C -6.871300 -2.198700 1.088900
	H -4.721500 -2.535200 1.029600
	C -7.625300 0.010900 1.750500
	H -6.048000 1.393500 2.176900
	C -7.930400 -1.297000 1.340800
	H -8.418200 0.733900 1.915600
	C -9.150700 -1.996600 1.052200
	C -8.802900 -3.256400 0.651900
	H -6.923200 -4.220900 0.437500
	H -10.156600 -1.612500 1.148300
	C 5.303100 2.156400 0.897900
	C 5.907600 1.501800 -0.173900
	C 6.086000 2.898100 1.818100
	C 7.294900 1.566000 -0.276400
	H 5.310800 0.930400 -0.876700
	C 7.459500 2.971500 1.694100
	H 5.582900 3.402400 2.636400
	C 8.093900 2.285200 0.644700
	H 8.043600 3.541600 2.410600
	C 9.459600 2.083500 0.252300
	C 9.438600 1.269300 -0.844500
	H 7.867300 0.250800 -1.832100
	H 10.340300 2.497500 0.722100
	H -9.426100 -4.089700 0.359500
	N -7.432700 -3.385300 0.670600
	H 10.255900 0.864400 -1.423300
	N 8.139900 0.974400 -1.185400
	C -1.418300 -0.367900 -1.571400
	C -0.343000 0.506000 -1.844000
	C -1.174900 -1.708600 -1.202000
	C -2.752300 0.123500 -1.627700
	C -0.565300 1.869500 -2.200300
	C 1.000000 0.030500 -1.738600
	C 0.168400 -2.188800 -1.114600
	C -2.243900 -2.600200 -0.886100
	C -3.883500 0.557600 -1.606700
	C 0.480400 2.713400 -2.429000
	H -1.587600 2.224900 -2.265900
	C 2.065800 0.946000 -1.988700
	C 1.242900 -1.313000 -1.374400
	C 0.385200 -3.550100 -0.742700
	H -3.258700 -2.218900 -0.940400
	C -1.996700 -3.893500 -0.529100
	C -5.203500 1.087000 -1.492000
	C 1.816700 2.244600 -2.319100
	H 0.293600 3.752600 -2.680300
	H 3.084000 0.585900 -1.897100
	C 2.593400 -1.756900 -1.234400
	C -0.661700 -4.378100 -0.463600
	H 1.408000 -3.907400 -0.679500
	H -2.821200 -4.562000 -0.296600
	C -6.307600 0.245700 -1.603700
	C -5.374000 2.466500 -1.208800
	H 2.643400 2.927900 -2.487900
	C 3.762300 -2.051000 -1.106400
	H -0.477800 -5.410600 -0.181700
	C -7.566700 0.804600 -1.406700
	H -6.176900 -0.812700 -1.802900
	C -6.628600 3.008000 -1.018000
	H -4.487700 3.089300 -1.134400
	C 5.164100 -2.281600 -0.926400
	C -7.754300 2.173400 -1.102100
	N -8.806900 0.209600 -1.426100
	H -6.742000 4.064400 -0.792500
	C 5.816700 -1.657600 0.135400
	C 5.892700 -3.074000 -1.848700
	C -9.162500 2.365500 -0.907600
	C -9.755300 1.148800 -1.088600
	H -8.956000 -0.786500 -1.376900
	C 7.198700 -1.803200 0.225500
	H 5.261800 -1.047700 0.840100
	C 7.260600 -3.228000 -1.737000
	H 5.352900 -3.552500 -2.659200
	H -9.666900 3.292200 -0.673400
	H -10.797600 0.869800 -1.023600
	C 7.944700 -2.574000 -0.698200
	N 8.086000 -1.257600 1.123100
	H 7.803100 -3.835900 -2.455200
	C 9.323700 -2.451300 -0.320000
	C 9.361600 -1.630800 0.771500
	H 7.863500 -0.513500 1.765800
	H 10.173700 -2.919400 -0.795500
	H 10.207000 -1.271400 1.339900

## Sheet: 1AggI4
	The atomic coordinates of the optimized computational model of 1AggI4
	C 1.463000 -1.262900 2.559200
	C 1.734600 -1.525400 1.243300
	C 0.688200 -1.626600 0.284500
	C -0.661500 -1.426000 0.721300
	C -0.906300 -1.156900 2.095300
	C 0.125900 -1.082800 2.992000
	C 0.956000 -1.894200 -1.084800
	C -1.721000 -1.474500 -0.220900
	C -1.455600 -1.752300 -1.587200
	C -0.105800 -1.965000 -2.022600
	C 0.133200 -2.228100 -3.400900
	H 1.158500 -2.380200 -3.719100
	C -0.899900 -2.282000 -4.301300
	C -2.236300 -2.080500 -3.867300
	C -2.504700 -1.823000 -2.545800
	H 2.273900 -1.182700 3.277300
	H 2.753600 -1.655200 0.903900
	H -1.929500 -1.011400 2.416200
	H -0.079300 -0.874800 4.036800
	H -0.697500 -2.482100 -5.349800
	H -3.050700 -2.129900 -4.585700
	H -3.521000 -1.663400 -2.206200
	C 2.302000 -2.043700 -1.494100
	C 3.488300 -2.092200 -1.761000
	C -3.043600 -1.235300 0.210000
	C -4.185900 -1.058900 0.590100
	C -5.548300 -0.945100 0.963600
	C -5.953200 -1.205500 2.283900
	C -6.513300 -0.633000 -0.034400
	C -7.323600 -1.183900 2.554100
	H -5.217300 -1.458700 3.040900
	C -7.863600 -0.592100 0.250400
	H -6.166700 -0.462900 -1.043400
	C -8.297000 -0.887900 1.555800
	H -8.576000 -0.365700 -0.535400
	C -9.585400 -0.992100 2.186700
	C -9.369500 -1.328100 3.501800
	H -7.586500 -1.695000 4.606700
	H -10.547100 -0.826600 1.720600
	C 4.881000 -2.075000 -2.031300
	C 5.787900 -2.408800 -1.014800
	C 5.360000 -1.703600 -3.322300
	C 7.148500 -2.353500 -1.309900
	H 5.430200 -2.702100 -0.034900
	C 6.715500 -1.659500 -3.604900
	H 4.630000 -1.466800 -4.089400
	C 7.645100 -1.976700 -2.593700
	H 7.057500 -1.408800 -4.607200
	C 9.077000 -2.031700 -2.514300
	C 9.392200 -2.431800 -1.234800
	H 8.206800 -2.862800 0.474800
	H 9.781900 -1.835400 -3.309900
	H -10.073600 -1.495200 4.304600
	N -8.010400 -1.437300 3.729300
	H 10.356000 -2.597800 -0.774600
	N 8.238100 -2.628100 -0.511900
	C -2.094500 -4.652000 0.458000
	C -1.058800 -4.957500 -0.465800
	C -1.790700 -4.438900 1.828500
	C -3.419500 -4.501000 -0.011400
	C -1.337500 -5.180200 -1.843900
	C 0.304900 -5.002100 -0.020300
	C -0.429000 -4.514700 2.278300
	C -2.805700 -4.109700 2.772300
	C -4.535800 -4.286000 -0.447300
	C -0.327500 -5.420100 -2.738500
	H -2.369000 -5.135600 -2.172500
	C 1.328200 -5.241700 -0.982900
	C 0.609700 -4.765800 1.346100
	C -0.153700 -4.298700 3.659600
	H -3.826500 -4.026000 2.414400
	C -2.501500 -3.905000 4.094200
	C -5.799400 -3.942300 -0.993000
	C 1.022700 -5.447100 -2.302800
	H -0.558600 -5.569400 -3.788600
	H 2.358900 -5.241000 -0.648500
	C 1.970600 -4.697400 1.746000
	C -1.159400 -4.011400 4.545700
	H 0.877800 -4.360900 3.989300
	H -3.289500 -3.662600 4.802600
	C -6.952800 -3.960500 -0.196900
	C -5.874600 -3.524700 -2.353200
	H 1.818800 -5.615700 -3.022100
	C 3.154000 -4.553300 1.989200
	H -0.929300 -3.851800 5.595500
	C -8.145800 -3.537600 -0.774200
	H -6.894500 -4.259200 0.844300
	C -7.067200 -3.105600 -2.913500
	H -4.961300 -3.524500 -2.938200
	C 4.538300 -4.301500 2.207000
	C -8.231000 -3.091100 -2.124500
	N -9.407300 -3.417900 -0.221600
	H -7.100100 -2.775000 -3.947600
	C 4.974400 -3.008500 2.534900
	C 5.482600 -5.353000 2.039700
	C -9.586200 -2.670600 -2.339500
	C -10.259000 -2.859900 -1.158900
	H -9.588900 -3.423200 0.771500
	C 6.346000 -2.799000 2.675500
	H 4.261500 -2.199900 2.647400
	C 6.840000 -5.138000 2.193900
	H 5.110100 -6.338600 1.781700
	H -10.006700 -2.284000 -3.257200
	H -11.291600 -2.662500 -0.907200
	C 7.300500 -3.848000 2.515900
	N 7.050700 -1.643700 2.947500
	H 7.543500 -5.954800 2.059400
	C 8.598400 -3.257000 2.697800
	C 8.399500 -1.917300 2.948200
	H 6.656900 -0.712800 3.009500
	H 9.553100 -3.764000 2.667300
	H 9.112900 -1.122000 3.105400
	C -0.905600 4.571800 -3.212300
	C -1.311600 4.813700 -1.926200
	C -0.365400 4.937700 -0.867700
	C 1.029200 4.780300 -1.172100
	C 1.412700 4.532300 -2.520800
	C 0.474300 4.434100 -3.514500
	C -0.773600 5.174400 0.470600
	C 1.990600 4.839500 -0.127800
	C 1.583900 5.111900 1.204300
	C 0.191500 5.297200 1.502100
	C -0.187400 5.567300 2.849000
	H -1.241300 5.707600 3.063900
	C 0.749600 5.642500 3.846900
	C 2.123600 5.430800 3.556600
	C 2.525700 5.169100 2.271800
	H -1.644300 4.468000 -4.001600
	H -2.365100 4.899000 -1.686700
	H 2.466300 4.405700 -2.739700
	H 0.784800 4.228000 -4.533900
	H 0.440800 5.853900 4.867000
	H 2.857000 5.477400 4.356900
	H 3.571800 5.000600 2.038600
	C -2.160000 5.197300 0.783700
	C -3.350100 5.114900 1.023500
	C 3.349600 4.573400 -0.418900
	C 4.498400 4.266400 -0.678900
	C 5.805300 3.827700 -1.018500
	C 5.962800 2.894800 -2.054100
	C 6.941600 4.306300 -0.309600
	C 7.251900 2.461800 -2.347300
	H 5.095100 2.525800 -2.588700
	C 8.221300 3.889900 -0.631900
	H 6.783700 5.013300 0.497600
	C 8.401900 2.957900 -1.669200
	H 9.075900 4.263900 -0.075800
	C 9.537900 2.286600 -2.236500
	C 9.062000 1.417900 -3.187400
	H 7.086100 0.860100 -3.729000
	H 10.575000 2.432600 -1.968200
	C -4.733800 4.879200 1.274200
	C -5.152300 3.600700 1.671100
	C -5.692300 5.910900 1.072800
	C -6.519000 3.377700 1.824900
	H -4.430500 2.805700 1.816500
	C -7.046400 5.685800 1.249200
	H -5.336000 6.888700 0.766700
	C -7.490400 4.403200 1.624400
	H -7.760300 6.488800 1.088200
	C -8.777400 3.799800 1.843400
	C -8.555400 2.476500 2.147500
	H -6.791100 1.300600 2.212000
	H -9.740300 4.289300 1.795800
	H 9.591800 0.728300 -3.827600
	N 7.686500 1.535400 -3.277200
	H -9.250600 1.678800 2.362700
	N -7.200900 2.223500 2.149200
	C 1.818000 1.529400 0.104500
	C 0.727900 1.801100 0.972900
	C 1.596600 1.352700 -1.286900
	C 3.128500 1.411100 0.617200
	C 0.922700 2.048000 2.360000
	C -0.606300 1.822700 0.451100
	C 0.262300 1.391600 -1.810500
	C 2.673900 1.128900 -2.188800
	C 4.275000 1.296200 1.009600
	C -0.139700 2.300000 3.189700
	H 1.936700 2.050200 2.741800
	C -1.685100 2.041800 1.350400
	C -0.832100 1.614600 -0.936100
	C 0.067100 1.195100 -3.206300
	H 3.675000 1.071000 -1.780600
	C 2.451400 0.958000 -3.531100
	C 5.633200 1.250100 1.412500
	C -1.462300 2.282900 2.681200
	H 0.032700 2.514300 4.239700
	H -2.687500 2.025400 0.942400
	C -2.152600 1.625200 -1.442100
	C 1.129700 0.983700 -4.046000
	H -0.948000 1.203100 -3.585800
	H 3.289700 0.780500 -4.199800
	C 6.606200 0.738300 0.541600
	C 6.016300 1.781800 2.679700
	H -2.299700 2.475700 3.346200
	C -3.299700 1.601700 -1.847800
	H 0.958900 0.825700 -5.106900
	C 7.937400 0.815200 0.939000
	H 6.320800 0.316700 -0.413600
	C 7.346300 1.853000 3.062500
	H 5.237100 2.163800 3.331400
	C -4.664400 1.533900 -2.234600
	C 8.342000 1.388300 2.182600
	N 9.078900 0.400500 0.291200
	H 7.616700 2.278100 4.025200
	C -5.615300 2.285700 -1.530800
	C -5.075300 0.656800 -3.279400
	C 9.775100 1.321700 2.223800
	C 10.180400 0.729000 1.050200
	H 9.115200 0.069000 -0.664000
	C -6.957200 2.104200 -1.852900
	H -5.305200 2.957900 -0.741200
	C -6.412900 0.492900 -3.596500
	H -4.311600 0.097300 -3.808000
	H 10.419900 1.671400 3.017900
	H 11.175200 0.508100 0.689900
	C -7.388700 1.204300 -2.872700
	N -8.086800 2.650000 -1.281700
	H -6.707600 -0.196600 -4.382300
	C -8.823000 1.233300 -2.870200
	C -9.204400 2.112700 -1.884200
	H -8.099200 3.249400 -0.466200
	H -9.484800 0.669400 -3.512300
	H -10.191600 2.408500 -1.558300

## Sheet: 1AggII2
	The atomic coordinates of the optimized computational model of 1AggII2
	N 9.296600 -5.401300 0.345100
	H 9.629500 -6.357700 0.319600
	C 1.930400 -2.258000 -1.139100
	C 5.723000 -3.613800 -0.617000
	C 0.939400 -3.236100 -0.884100
	C 3.313300 -2.630500 -0.996400
	C 1.567000 -0.949600 -1.490900
	C 4.438600 -2.992500 -0.847900
	C 8.047000 -4.977800 -0.057900
	C 6.817800 -2.904900 -0.163600
	H 6.746300 -1.824900 -0.013900
	C 8.002100 -3.587200 0.154600
	C 5.805700 -5.009400 -0.784900
	H 4.923800 -5.550100 -1.135500
	C 6.964500 -5.701700 -0.511600
	H 7.019400 -6.784100 -0.643900
	C 2.537000 0.051900 -1.753500
	H 3.591800 -0.222900 -1.678800
	C 1.268200 -4.572100 -0.541700
	H 2.323400 -4.843900 -0.468700
	C 9.271700 -3.194500 0.697800
	H 9.582900 -2.189900 0.976300
	C 2.179800 1.312400 -2.076900
	H 2.939400 2.074300 -2.266100
	C 10.012200 -4.322700 0.784300
	H 11.031700 -4.456500 1.143700
	C 0.312700 -5.491900 -0.314700
	H 0.591900 -6.516400 -0.056500
	N -8.179500 1.564500 -2.819900
	H -8.512300 2.520900 -2.794100
	C -0.813200 -1.578800 -1.335700
	C -4.605900 -0.223000 -1.857800
	C 0.177700 -0.600700 -1.590700
	C -2.196100 -1.206300 -1.478500
	C -0.449800 -2.887200 -0.983900
	C -3.321400 -0.844300 -1.626900
	C -6.929900 1.141000 -2.416800
	C -5.700700 -0.931900 -2.311200
	H -5.630100 -2.012200 -2.458600
	C -6.884900 -0.249600 -2.629400
	C -4.688500 1.172600 -1.689900
	H -3.807000 1.713700 -1.340400
	C -5.847300 1.864900 -1.963200
	H -5.900800 2.947300 -1.829400
	C -1.419900 -3.888700 -0.721200
	H -2.474500 -3.611300 -0.789500
	C -0.151100 0.735300 -1.933100
	H -1.206200 1.009000 -1.998000
	C -8.154500 -0.642300 -3.172700
	H -8.465900 -1.647000 -3.450400
	C -1.062700 -5.149200 -0.397800
	H -1.822800 -5.908500 -0.201100
	C -8.895000 0.485900 -3.259100
	H -9.914400 0.619800 -3.618600
	C 0.804400 1.655100 -2.160000
	H 0.525200 2.682500 -2.406600
	N 7.975100 5.877500 -0.459100
	H 8.299200 6.529500 -1.163600
	C 6.677000 4.540500 0.762300
	C 5.482900 3.926700 1.123100
	H 5.442000 3.230300 1.963600
	C 4.336100 4.198700 0.383700
	C 6.693100 5.422800 -0.328500
	C 3.089400 3.558400 0.693400
	C 8.013000 4.477100 1.288700
	H 8.364100 3.888500 2.133300
	C 2.030900 3.048500 0.898200
	C 4.388300 5.108800 -0.694300
	H 3.468700 5.310500 -1.248600
	C -0.407600 3.276800 0.826300
	C 0.595800 1.133000 1.509400
	C 0.728700 2.476000 1.099200
	C 1.714500 0.295100 1.775200
	H 2.712800 0.725300 1.664200
	C 5.548100 5.725000 -1.059500
	H 5.581600 6.424600 -1.897300
	C -0.301600 4.626200 0.436000
	H 0.697600 5.054800 0.332400
	C 1.568900 -0.996800 2.137500
	H 2.448000 -1.619400 2.319100
	C 8.752600 5.306300 0.503300
	H 9.814000 5.545600 0.556600
	C -1.390700 5.390100 0.207700
	H -1.277400 6.436900 -0.083300
	N -9.092300 -2.040600 2.933900
	H -9.416700 -2.692000 3.638800
	C -7.794200 -0.703600 1.712600
	C -6.600100 -0.089800 1.351700
	H -6.557900 0.601900 0.507000
	C -5.453200 -0.361800 2.091100
	C -7.810300 -1.585900 2.803400
	C -4.206600 0.278500 1.781400
	C -9.130100 -0.640200 1.186100
	H -9.476900 -0.056000 0.336000
	C -3.148100 0.788400 1.576700
	C -5.505500 -1.271900 3.169200
	H -4.586000 -1.474400 3.723200
	C -0.709600 0.560100 1.648600
	C -1.713000 2.703900 0.965400
	C -1.845900 1.360900 1.375700
	C -2.831700 3.541800 0.699600
	H -3.830200 3.110100 0.804900
	C -6.665300 -1.888100 3.534300
	H -6.698700 -2.588100 4.371800
	C -0.815600 -0.789300 2.038900
	H -1.814400 -1.220800 2.132800
	C -2.686100 4.833700 0.337400
	H -3.565300 5.453300 0.145900
	C -9.869800 -1.469400 1.971600
	H -10.930900 -1.709800 1.917400
	C 0.273500 -1.553200 2.267200
	H 0.160200 -2.602900 2.547800

## Sheet: 1AggII4
	The atomic coordinates of the optimized computational model of 1AggII4
	N -13.910600 -0.308400 -2.169800
	H -14.726400 -0.767300 -2.551000
	C -6.914300 -3.348100 0.687600
	C -10.433800 -1.671000 -0.454800
	C -6.661500 -4.600100 0.078000
	C -8.140500 -2.666000 0.364300
	C -5.976600 -2.773800 1.557000
	C -9.163100 -2.140900 0.047500
	C -12.832700 -0.944700 -1.592800
	C -10.719800 -0.328000 -0.606500
	H -9.995200 0.419500 -0.296300
	C -11.923100 0.058800 -1.209800
	C -11.359100 -2.643200 -0.880400
	H -11.108200 -3.692200 -0.758400
	C -12.564500 -2.290400 -1.448200
	H -13.272500 -3.045800 -1.775600
	C -6.203400 -1.521400 2.183100
	H -7.136400 -1.008300 1.970300
	C -7.591500 -5.219400 -0.793900
	H -8.523400 -4.703500 -1.002100
	C -12.501000 1.321400 -1.578400
	H -12.071700 2.301700 -1.425000
	C -5.289500 -0.967800 3.007700
	H -5.471400 -0.000500 3.465900
	C -13.698400 1.041900 -2.144800
	H -14.442100 1.711800 -2.554200
	C -7.338800 -6.415800 -1.353500
	H -8.069900 -6.870700 -2.016100
	N 2.502500 -7.756600 4.079400
	H 3.318400 -7.297600 4.460100
	C -4.494200 -4.716700 1.223000
	C -0.974800 -6.393900 2.365400
	C -4.746700 -3.464900 1.831700
	C -3.268000 -5.398900 1.546300
	C -5.431600 -5.291200 0.352700
	C -2.245400 -5.924000 1.863100
	C 1.424100 -7.120200 3.503400
	C -0.688300 -7.737000 2.516100
	H -1.411500 -8.484600 2.203100
	C 0.514600 -8.123700 3.120300
	C -0.049500 -5.421700 2.790900
	H -0.297700 -4.372800 2.668300
	C 1.155900 -5.774500 3.358800
	H 1.863100 -5.017600 3.684600
	C -5.205100 -6.543400 -0.272500
	H -4.268000 -7.052200 -0.066700
	C -3.816600 -2.845600 2.703500
	H -2.879500 -3.355000 2.901800
	C 1.092400 -9.386300 3.488900
	H 0.663300 -10.366500 3.335200
	C -6.119600 -7.096400 -1.097500
	H -5.930700 -8.057200 -1.566600
	C 2.289800 -9.106800 4.055400
	H 3.033200 -9.776600 4.465400
	C -4.069800 -1.649000 3.264000
	H -3.330700 -1.185900 3.911500
	N -6.551900 6.473000 3.257500
	H -6.622500 6.926900 4.157900
	C -5.996600 5.057600 1.629300
	C -5.344200 3.957500 1.082300
	H -5.473800 3.695600 0.036600
	C -4.529700 3.182400 1.899400
	C -5.807300 5.359500 2.987400
	C -3.867800 2.014700 1.388100
	C -6.894300 6.037200 1.087400
	H -7.246300 6.109200 0.067700
	C -3.303900 1.030900 1.020600
	C -4.347500 3.531500 3.255300
	H -3.695100 2.912400 3.863900
	C -1.340400 -0.419700 1.249300
	C -3.158500 -1.059400 -0.287000
	C -2.592400 -0.157500 0.638200
	C -4.418900 -0.838400 -0.906000
	H -4.954000 0.072500 -0.654700
	C -4.973600 4.608900 3.809100
	H -4.833200 4.870000 4.853700
	C -0.746600 0.477700 2.158500
	H -1.274900 1.396900 2.389200
	C -4.958700 -1.729700 -1.764600
	H -5.933400 -1.542200 -2.205100
	C -7.198000 6.865300 2.124400
	H -7.841700 7.734300 2.146200
	C 0.461200 0.233300 2.713200
	H 0.907100 0.954500 3.391600
	N 2.748900 -9.161300 -2.620600
	H 2.819800 -9.615200 -3.521000
	C 2.194100 -7.746100 -0.993300
	C 1.541300 -6.645800 -0.445300
	H 1.671300 -6.384100 0.600300
	C 0.726700 -5.870700 -1.262500
	C 2.004400 -8.047800 -2.350500
	C 0.064900 -4.703100 -0.751200
	C 3.091300 -8.725500 -0.450400
	H 3.443300 -8.797000 0.569300
	C -0.499000 -3.719200 -0.383600
	C 0.544600 -6.219800 -2.618400
	H -0.107600 -5.600600 -3.227000
	C -2.462200 -2.268800 -0.613300
	C -0.644400 -1.628900 0.924000
	C -1.210500 -2.530800 -0.001200
	C 0.616700 -1.849200 1.543100
	H 1.152000 -2.759900 1.291500
	C 1.170700 -7.297300 -3.172100
	H 1.030300 -7.558300 -4.216800
	C -3.056300 -3.166000 -1.521500
	H -2.527900 -4.085200 -1.752600
	C 1.155800 -0.958700 2.401500
	H 2.130700 -1.145700 2.841800
	C 3.395100 -9.553600 -1.487400
	H 4.038800 -10.422600 -1.509400
	C -4.264100 -2.921600 -2.076200
	H -4.709800 -3.642700 -2.754800
	N -6.305000 5.068200 -3.443400
	H -7.121400 4.609500 -3.823400
	C 0.691300 2.028400 -0.586100
	C -2.828100 3.705600 -1.728400
	C 0.944200 0.776400 -1.195700
	C -0.534100 2.711200 -0.909200
	C 1.629100 2.602700 0.283300
	C -1.557500 3.235600 -1.226100
	C -5.227000 4.431900 -2.866400
	C -3.114200 5.048500 -1.880100
	H -2.390600 5.796000 -1.567700
	C -4.317500 5.435400 -2.483400
	C -3.753400 2.733400 -2.154000
	H -3.505100 1.684500 -2.031300
	C -4.958800 3.086200 -2.721900
	H -5.665900 2.329300 -3.048000
	C 1.402200 3.855100 0.909500
	H 0.467800 4.366600 0.698500
	C 0.014800 0.157800 -2.067300
	H -0.921700 0.668100 -2.266300
	C -4.895300 6.698000 -2.852000
	H -4.465900 7.678000 -2.697900
	C 2.316100 4.408800 1.734100
	H 2.133600 5.375500 2.193300
	C -6.092000 6.419100 -3.418300
	H -6.835300 7.089100 -3.828200
	C 0.266900 -1.039300 -2.627100
	H -0.472000 -1.502400 -3.274900
	N 10.108800 -2.379400 2.806000
	H 10.924600 -1.920400 3.187000
	C 3.111400 0.659800 -0.050600
	C 6.630800 -1.017400 1.091700
	C 2.859000 1.911600 0.558100
	C 4.337600 -0.022300 0.272700
	C 2.174100 0.085300 -0.920900
	C 5.360200 -0.547400 0.589400
	C 9.029800 -1.743600 2.229700
	C 6.916900 -2.360300 1.243400
	H 6.193300 -3.107800 0.931000
	C 8.120200 -2.747200 1.846700
	C 7.556200 -0.045200 1.517300
	H 7.307000 1.003600 1.395900
	C 8.761600 -0.398000 2.085200
	H 9.468500 0.358800 2.411800
	C 2.400500 -1.166900 -1.546100
	H 3.334500 -1.679000 -1.335100
	C 3.789000 2.530900 1.429900
	H 4.725400 2.020600 1.629500
	C 8.698100 -4.009700 2.215300
	H 8.269000 -4.990000 2.061600
	C 1.486800 -1.719200 -2.370900
	H 1.669000 -2.686200 -2.829700
	C 9.895400 -3.730200 2.781800
	H 10.638700 -4.400200 3.191700
	C 3.535900 3.727500 1.990400
	H 4.274300 4.190100 2.639000
	N 1.053800 11.849500 1.983900
	H 0.984700 12.304400 2.884000
	C 1.609100 10.434100 0.355700
	C 2.261400 9.334000 -0.191300
	H 2.129100 9.069900 -1.236300
	C 3.076000 8.559000 0.625800
	C 1.798400 10.736000 1.713800
	C 3.737800 7.391300 0.114500
	C 0.711400 11.413800 -0.186200
	H 0.347300 11.480200 -1.201500
	C 4.301700 6.407500 -0.253100
	C 3.258200 8.908000 1.981700
	H 3.909600 8.288400 2.590600
	C 6.264900 4.957000 -0.023400
	C 4.447100 4.317200 -1.560600
	C 5.013200 5.219100 -0.635400
	C 3.186700 4.538200 -2.179600
	H 2.650800 5.448200 -1.927100
	C 2.632000 9.985500 2.535400
	H 2.772200 10.246400 3.580200
	C 6.859000 5.854200 0.884900
	H 6.324700 6.767600 1.125900
	C 2.646900 3.646900 -3.038200
	H 1.671800 3.833600 -3.478100
	C 0.407600 12.241900 0.850700
	H -0.237700 13.109600 0.873100
	C 8.066900 5.609900 1.439500
	H 8.505700 6.324000 2.130200
	N 10.354600 -3.784700 -3.894200
	H 10.425100 -4.238900 -4.794500
	C 9.799700 -2.369500 -2.266900
	C 9.146900 -1.269200 -1.719000
	H 9.276500 -1.008100 -0.673100
	C 8.332400 -0.494200 -2.536100
	C 9.610000 -2.671200 -3.624100
	C 7.670600 0.673500 -2.024800
	C 10.697000 -3.349000 -1.724100
	H 11.048700 -3.420700 -0.704300
	C 7.106700 1.657300 -1.657200
	C 8.150200 -0.843200 -3.892000
	H 7.498200 -0.224400 -4.501000
	C 5.143500 3.107800 -1.886900
	C 6.961200 3.747600 -0.349700
	C 6.395100 2.845700 -1.274900
	C 8.222400 3.527300 0.269400
	H 8.752800 2.611300 0.026000
	C 8.776400 -1.920700 -4.445800
	H 8.635700 -2.182000 -5.490400
	C 4.549400 2.210600 -2.795200
	H 5.076800 1.290700 -3.025600
	C 8.761400 4.417900 1.127900
	H 9.729300 4.223500 1.580700
	C 11.000800 -4.177100 -2.761000
	H 11.644300 -5.046100 -2.782900
	C 3.341500 2.454900 -3.349800
	H 2.895300 1.733200 -4.027500

## Sheet: 2AggI2
	The atomic coordinates of the optimized computational model of 2AggI2
	C -6.223000 0.902000 1.326000
	C -4.890000 0.456000 1.527000
	C 8.349000 -2.458000 0.147000
	H 9.316000 -2.183000 0.547000
	C 0.361000 -1.070000 1.659000
	C -1.368000 0.676000 1.890000
	C -7.764000 2.633000 0.603000
	H -7.938000 3.635000 0.221000
	C -6.462000 2.201000 0.835000
	H -5.616000 2.850000 0.633000
	C -8.614000 0.495000 1.347000
	H -9.449000 -0.172000 1.535000
	C -2.028000 -1.662000 1.474000
	C 1.007000 1.296000 2.048000
	H 2.049000 1.004000 2.007000
	C -7.316000 0.053000 1.578000
	H -7.131000 -0.954000 1.937000
	C -3.020000 -2.657000 1.239000
	H -4.060000 -2.349000 1.223000
	C -3.732000 0.097000 1.630000
	C -0.324000 -3.424000 1.268000
	H 0.723000 -3.708000 1.273000
	C -0.710000 2.989000 2.250000
	H -0.976000 4.033000 2.378000
	C -2.377000 -0.301000 1.680000
	C 0.013000 0.289000 1.877000
	C -0.647000 -2.051000 1.474000
	C -2.671000 -3.969000 1.041000
	H -3.442000 -4.716000 0.871000
	C -8.844000 1.784000 0.859000
	H -9.859000 2.124000 0.677000
	C 0.657000 2.607000 2.232000
	H 1.430000 3.362000 2.345000
	C 8.128000 -3.237000 -0.964000
	H 8.832000 -3.694000 -1.645000
	C -1.693000 2.049000 2.085000
	H -2.738000 2.335000 2.082000
	C 1.731000 -1.418000 1.561000
	C -1.306000 -4.359000 1.064000
	H -1.040000 -5.401000 0.911000
	C 2.920000 -1.625000 1.413000
	N 6.770000 -3.410000 -1.140000
	H 6.343000 -3.926000 -1.893000
	C 4.716000 -2.606000 0.077000
	H 3.978000 -3.075000 -0.565000
	C 6.086000 -2.736000 -0.146000
	C 7.061000 -2.123000 0.692000
	C 6.625000 -1.341000 1.777000
	H 7.345000 -0.844000 2.420000
	C 5.270000 -1.195000 2.002000
	H 4.915000 -0.586000 2.826000
	C 4.304000 -1.824000 1.167000
	C -5.897000 -0.959000 -1.592000
	C -4.559000 -0.490000 -1.656000
	C 8.637000 2.957000 -0.185000
	H 9.261000 3.826000 -0.028000
	C 0.655000 1.155000 -1.323000
	C -1.758000 1.693000 -1.350000
	C -8.282000 -0.583000 -1.839000
	H -9.104000 0.079000 -2.091000
	C -6.975000 -0.119000 -1.931000
	H -6.771000 0.898000 -2.248000
	C -7.477000 -2.727000 -1.065000
	H -7.672000 -3.740000 -0.725000
	C -1.015000 -0.630000 -1.697000
	C -0.119000 3.493000 -1.010000
	H 0.917000 3.800000 -0.921000
	C -6.165000 -2.272000 -1.157000
	H -5.332000 -2.916000 -0.890000
	C -1.292000 -2.007000 -1.928000
	H -2.327000 -2.318000 -2.000000
	C -3.405000 -0.105000 -1.647000
	C 1.378000 -1.192000 -1.697000
	H 2.408000 -0.870000 -1.591000
	C -2.487000 3.990000 -1.008000
	H -3.286000 4.722000 -0.918000
	C -2.060000 0.324000 -1.574000
	C -0.391000 2.113000 -1.232000
	C 0.352000 -0.211000 -1.575000
	C -0.278000 -2.923000 -2.036000
	H -0.510000 -3.971000 -2.197000
	C -8.539000 -1.886000 -1.406000
	H -9.562000 -2.243000 -1.332000
	C -1.134000 4.409000 -0.910000
	H -0.905000 5.458000 -0.745000
	C 9.070000 1.657000 -0.273000
	H 10.069000 1.250000 -0.205000
	C -2.788000 2.668000 -1.217000
	H -3.819000 2.337000 -1.290000
	C 2.002000 1.543000 -1.136000
	C 1.074000 -2.508000 -1.924000
	H 1.871000 -3.243000 -2.012000
	C 3.170000 1.833000 -0.948000
	N 7.992000 0.822000 -0.485000
	H 8.033000 -0.188000 -0.538000
	C 5.515000 1.176000 -0.717000
	H 5.244000 0.134000 -0.841000
	C 6.836000 1.573000 -0.529000
	C 7.213000 2.937000 -0.346000
	C 6.207000 3.921000 -0.358000
	H 6.461000 4.968000 -0.221000
	C 4.891000 3.542000 -0.550000
	H 4.104000 4.289000 -0.569000
	C 4.530000 2.176000 -0.735000

## Sheet: 2AggI4
	The atomic coordinates of the optimized computational model of 2AggI4
	C -5.815600 1.662000 1.405300
	C -4.524900 1.715800 0.819800
	C 8.684200 0.722400 -2.610400
	H 9.569900 0.491400 -2.034200
	C 0.602800 1.320100 -1.026700
	C -1.015100 1.738900 0.791100
	C -7.222600 1.455500 3.375500
	H -7.320100 1.357800 4.453500
	C -5.957200 1.532300 2.802800
	H -5.065000 1.485300 3.418100
	C -8.231300 1.635200 1.186300
	H -9.111200 1.675300 0.550700
	C -1.815900 1.380000 -1.511500
	C 1.385900 1.708600 1.300100
	H 2.409400 1.596400 0.967300
	C -6.970800 1.714800 0.604000
	H -6.866000 1.810600 -0.468300
	C -2.869500 1.262000 -2.459700
	H -3.888400 1.346100 -2.102400
	C -3.408800 1.706100 0.336700
	C -0.225200 0.990900 -3.343100
	H 0.802100 0.880100 -3.671500
	C -0.225400 2.131800 3.053300
	H -0.431600 2.348900 4.096200
	C -2.082700 1.619300 -0.139000
	C 0.338600 1.582800 0.345400
	C -0.461400 1.233800 -1.960600
	C -2.602800 1.037200 -3.787800
	H -3.421600 0.955700 -4.498000
	C -8.365000 1.506000 2.570200
	H -9.351900 1.447000 3.020900
	C 1.112800 1.982400 2.614400
	H 1.928700 2.098300 3.321200
	C 8.650500 1.079600 -3.936600
	H 9.456300 1.207200 -4.645200
	C -1.260500 2.011000 2.164200
	H -2.285900 2.121100 2.491800
	C 1.945900 1.149700 -1.435600
	C -1.263200 0.903100 -4.235300
	H -1.061500 0.721500 -5.287500
	C 3.126900 1.019900 -1.700200
	N 7.339400 1.280100 -4.324500
	H 7.043400 1.564100 -5.245400
	C 5.109900 1.157400 -3.148100
	H 4.490300 1.446200 -3.990900
	C 6.499100 1.063200 -3.248500
	C 7.323500 0.702000 -2.143100
	C 6.714100 0.415800 -0.905500
	H 7.313800 0.133500 -0.049100
	C 5.340400 0.512600 -0.791300
	H 4.862100 0.310300 0.158600
	C 4.524500 0.889400 -1.900000
	C -5.585000 4.264200 -1.585800
	C -4.235100 4.560200 -1.256100
	C 8.843300 3.242400 2.376000
	H 9.463500 3.280600 3.260600
	C 1.031600 4.829900 0.201700
	C -1.358600 5.097100 0.775500
	C -7.963900 4.480800 -1.145200
	H -8.772400 4.904900 -0.556900
	C -6.647200 4.813000 -0.841700
	H -6.423300 5.487700 -0.021900
	C -7.199800 3.041900 -2.930500
	H -7.410100 2.333400 -3.724800
	C -0.698400 4.654600 -1.555800
	C 0.345400 5.354200 2.529100
	H 1.391900 5.358400 2.813100
	C -5.881100 3.379000 -2.642700
	H -5.064300 2.953600 -3.214900
	C -1.022200 4.442800 -2.925800
	H -2.067200 4.445000 -3.212600
	C -3.070900 4.741600 -0.950700
	C 1.670500 4.383100 -2.154700
	H 2.708300 4.342400 -1.845000
	C -2.002600 5.543700 3.080200
	H -2.774700 5.704300 3.827400
	C -1.710100 4.851100 -0.578400
	C 0.023100 5.104400 1.165000
	C 0.681500 4.634200 -1.161300
	C -0.041800 4.218000 -3.856300
	H -0.310300 4.044400 -4.893800
	C -8.246000 3.591800 -2.184900
	H -9.274000 3.321800 -2.409100
	C -0.635900 5.580300 3.460000
	H -0.368700 5.774500 4.494900
	C 9.242500 2.840200 1.124300
	H 10.204400 2.485700 0.781500
	C -2.351500 5.302400 1.775800
	H -3.393400 5.262800 1.477500
	C 2.379100 4.679900 0.606500
	C 1.321900 4.184900 -3.465300
	H 2.091400 3.990300 -4.207100
	C 3.523700 4.451700 0.956100
	N 8.187700 2.953300 0.242300
	H 8.187100 2.623400 -0.712300
	C 5.787400 3.669200 0.455800
	H 5.507100 3.499800 -0.577800
	C 7.074400 3.409800 0.918700
	C 7.460900 3.612200 2.276600
	C 6.498400 4.091300 3.185200
	H 6.760200 4.256300 4.226700
	C 5.215700 4.353100 2.738400
	H 4.463200 4.727200 3.424800
	C 4.846000 4.155000 1.376400
	C -6.519000 -3.641500 1.252100
	C -5.199700 -4.131700 1.057000
	C 8.119700 -4.090800 -1.511200
	H 9.072300 -4.588500 -1.392800
	C 0.092800 -5.119000 0.109100
	C -1.754100 -4.706800 1.695900
	C -8.058700 -2.164000 2.416000
	H -8.237200 -1.411200 3.176600
	C -6.781500 -2.693600 2.262300
	H -5.969300 -2.372600 2.904700
	C -8.852000 -3.529700 0.586100
	H -9.655100 -3.852100 -0.070400
	C -2.241900 -5.051800 -0.694200
	C 0.565200 -4.736300 2.515300
	H 1.624600 -4.825800 2.304800
	C -7.574400 -4.054900 0.416800
	H -7.374400 -4.778000 -0.367100
	C -3.151900 -5.112200 -1.788500
	H -4.203200 -4.935100 -1.589900
	C -4.047800 -4.474800 0.867100
	C -0.424300 -5.522800 -2.283900
	H 0.634900 -5.666700 -2.467200
	C -1.264100 -4.338100 4.048700
	H -1.602600 -4.121100 5.056900
	C -2.683900 -4.767700 0.624700
	C -0.352000 -4.871100 1.432800
	C -0.842100 -5.243600 -0.950700
	C -2.712700 -5.384300 -3.058900
	H -3.422900 -5.431300 -3.879800
	C -9.098700 -2.580100 1.580200
	H -10.093900 -2.161600 1.700500
	C 0.123800 -4.481000 3.787000
	H 0.839400 -4.371700 4.596500
	C 7.917100 -2.848200 -2.064300
	H 8.622000 -2.127300 -2.452100
	C -2.174800 -4.444400 3.030500
	H -3.233500 -4.310200 3.218600
	C 1.486400 -5.160600 -0.164400
	C -1.332200 -5.601800 -3.308100
	H -0.994500 -5.819400 -4.317500
	C 2.681300 -5.108300 -0.387200
	N 6.568200 -2.566300 -2.087600
	H 6.183000 -1.653600 -2.284500
	C 4.505000 -3.760400 -1.292700
	H 3.794600 -2.991200 -1.573700
	C 5.871700 -3.609500 -1.516000
	C 6.826900 -4.602800 -1.143500
	C 6.365300 -5.775900 -0.515100
	H 7.065100 -6.551300 -0.216300
	C 5.010600 -5.929600 -0.276700
	H 4.639800 -6.824400 0.211700
	C 4.068800 -4.934600 -0.661600
	C -5.974200 -1.038500 -1.727300
	C -4.796000 -1.278000 -0.974700
	C 8.185600 -0.500300 2.259400
	H 8.856100 0.283400 2.580600
	C 0.125300 -1.571800 1.376100
	C -2.316500 -1.329400 1.633100
	C -8.375600 -0.717300 -1.853200
	H -9.339300 -0.673800 -1.353500
	C -7.233800 -0.976300 -1.102600
	H -7.300300 -1.122100 -0.033000
	C -7.040700 -0.584400 -3.863500
	H -6.965500 -0.436000 -4.937500
	C -1.358100 -1.798600 -0.586400
	C -0.859700 -1.123800 3.604300
	H 0.140600 -1.142200 4.022800
	C -5.891800 -0.839500 -3.121400
	H -4.919100 -0.883600 -3.600400
	C -1.501200 -2.032400 -1.980900
	H -2.497900 -2.044400 -2.401300
	C -3.754400 -1.433300 -0.365900
	C 1.070000 -1.997800 -0.879900
	H 2.061000 -1.971800 -0.446400
	C -3.253300 -0.851900 3.826800
	H -4.115400 -0.653200 4.458200
	C -2.484500 -1.540900 0.241300
	C -1.000900 -1.351600 2.206000
	C -0.043700 -1.799200 -0.016500
	C -0.405500 -2.238400 -2.777800
	H -0.537000 -2.418000 -3.839700
	C -8.287400 -0.520700 -3.233200
	H -9.182900 -0.322300 -3.815700
	C -1.953200 -0.884600 4.396300
	H -1.826500 -0.713700 5.461700
	C 8.527700 -1.646800 1.581600
	H 9.493400 -2.000300 1.248900
	C -3.426900 -1.063800 2.481400
	H -4.411800 -1.020000 2.033100
	C 1.445400 -1.512700 1.888400
	C 0.897000 -2.212200 -2.221800
	H 1.760600 -2.362700 -2.863500
	C 2.629200 -1.398700 2.146000
	N 7.396300 -2.397700 1.335500
	H 7.365300 -3.228000 0.758300
	C 4.943700 -2.070100 1.767800
	H 4.603100 -2.981000 1.290300
	C 6.293900 -1.733200 1.829800
	C 6.759900 -0.524400 2.428300
	C 5.817500 0.363100 2.980400
	H 6.136200 1.303900 3.416700
	C 4.473000 0.040200 2.923600
	H 3.731000 0.721400 3.324000
	C 4.021700 -1.164500 2.311300

## Sheet: 2AggII2
	The atomic coordinates of the optimized computational model of 2AggII2
	C 8.144000 -1.089000 -0.562000
	C 6.746000 -1.297000 -0.624000
	C -6.727000 -2.521000 -1.708000
	H -7.596000 -1.951000 -2.018000
	C 1.288000 -1.337000 -0.799000
	C 3.421000 -0.415000 -1.576000
	C 10.135000 0.241000 -0.978000
	H 10.557000 1.168000 -1.353000
	C 8.729000 0.064000 -0.991000
	H 8.103000 0.864000 -1.377000
	C 10.369000 -1.883000 0.003000
	H 10.995000 -2.672000 0.415000
	C 3.394000 -2.255000 0.046000
	C 1.341000 0.522000 -2.457000
	H 0.257000 0.527000 -2.462000
	C 8.997000 -2.090000 -0.052000
	H 8.569000 -3.022000 0.301000
	C 4.050000 -3.190000 0.882000
	H 5.136000 -3.191000 0.863000
	C 5.551000 -1.331000 -0.713000
	C 1.283000 -3.142000 0.881000
	H 0.198000 -3.105000 0.877000
	C 3.424000 1.364000 -3.170000
	H 3.992000 2.062000 -3.784000
	C 4.091000 -1.346000 -0.747000
	C 2.005000 -0.413000 -1.591000
	C 1.970000 -2.229000 0.048000
	C 3.392000 -4.038000 1.679000
	H 3.921000 -4.741000 2.316000
	C 10.923000 -0.745000 -0.451000
	H 12.002000 -0.611000 -0.413000
	C 2.053000 1.424000 -3.191000
	H 1.537000 2.147000 -3.815000
	C -6.768000 -3.780000 -1.363000
	H -7.611000 -4.459000 -1.340000
	C 4.113000 0.500000 -2.373000
	H 5.197000 0.496000 -2.361000
	C -0.140000 -1.355000 -0.865000
	C 1.932000 -4.013000 1.683000
	H 1.385000 -4.696000 2.326000
	C -1.337000 -1.426000 -0.969000
	N -5.531000 -4.219000 -1.071000
	H -5.283000 -5.091000 -0.634000
	C -3.292000 -2.809000 -0.947000
	H -2.634000 -3.603000 -0.605000
	C -4.646000 -3.039000 -1.158000
	C -5.463000 -2.008000 -1.608000
	C -4.926000 -0.748000 -1.848000
	H -5.567000 0.063000 -2.180000
	C -3.570000 -0.521000 -1.638000
	H -3.149000 0.464000 -1.805000
	C -2.754000 -1.550000 -1.187000
	C 4.404000 2.009000 1.225000
	C 3.006000 1.801000 1.162000
	C -10.468000 0.577000 0.079000
	H -11.338000 1.144000 -0.234000
	C -2.452000 1.761000 0.987000
	C -0.319000 2.683000 0.211000
	C 6.394000 3.339000 0.808000
	H 6.817000 4.266000 0.432000
	C 4.989000 3.162000 0.795000
	H 4.365000 3.957000 0.394000
	C 6.629000 1.215000 1.790000
	H 7.256000 0.419000 2.182000
	C -0.346000 0.843000 1.832000
	C -2.399000 3.620000 -0.671000
	H -3.484000 3.615000 -0.683000
	C 5.257000 1.008000 1.734000
	H 4.831000 0.069000 2.070000
	C 0.310000 -0.092000 2.669000
	H 1.395000 -0.103000 2.641000
	C 1.811000 1.767000 1.074000
	C -2.457000 -0.044000 2.667000
	H -3.543000 -0.020000 2.650000
	C -0.316000 4.462000 -1.383000
	H 0.252000 5.157000 -2.001000
	C 0.350000 1.752000 1.039000
	C -1.735000 2.685000 0.195000
	C -1.770000 0.869000 1.834000
	C -0.348000 -0.940000 3.466000
	H 0.183000 -1.649000 4.093000
	C 7.183000 2.353000 1.335000
	H 8.263000 2.480000 1.364000
	C -1.687000 4.522000 -1.404000
	H -2.201000 5.240000 -2.037000
	C -10.508000 -0.682000 0.424000
	H -11.352000 -1.358000 0.452000
	C 0.372000 3.598000 -0.586000
	H 1.456000 3.579000 -0.590000
	C -3.880000 1.743000 0.921000
	C -1.808000 -0.916000 3.470000
	H -2.356000 -1.601000 4.109000
	C -5.077000 1.672000 0.817000
	N -9.272000 -1.121000 0.716000
	H -9.005000 -2.013000 1.097000
	C -7.032000 0.288000 0.839000
	H -6.371000 -0.510000 1.162000
	C -8.386000 0.059000 0.628000
	C -9.204000 1.090000 0.178000
	C -8.666000 2.350000 -0.061000
	H -9.304000 3.156000 -0.413000
	C -7.310000 2.577000 0.148000
	H -6.885000 3.558000 -0.037000
	C -6.495000 1.548000 0.599000

## Sheet: 2AggII4
		The atomic coordinates of the optimized computational model of 2AggII4
		C 14.516100 3.841400 4.393300
		C 15.518500 4.762700 4.747900
		C 24.980500 13.949800 8.165000
		H 25.263800 14.503100 9.037400
		C 19.246900 8.484700 6.093100
		C 17.317800 7.094800 6.691900
		C 12.566600 2.555700 4.975000
		H 11.833300 2.247000 5.706400
		C 13.566900 3.435800 5.335200
		H 13.623300 3.822200 6.342600
		C 13.440100 2.461300 2.741300
		H 13.387500 2.079000 1.731800
		C 18.251600 6.984100 4.429300
		C 18.286300 8.589200 8.361700
		H 19.034600 9.322700 8.623500
		C 14.444800 3.340800 3.090700
		H 15.179800 3.653800 2.363100
		C 18.246200 6.478700 3.108500
		H 17.494100 5.748600 2.846400
		C 16.354000 5.587500 5.043300
		C 20.165400 8.366700 3.808400
		H 20.903800 9.103700 4.089200
		C 16.383400 7.232600 8.917700
		H 15.650400 6.925200 9.649800
		C 17.311500 6.551600 5.389000
		C 18.295400 8.064900 7.048400
		C 19.229600 7.954100 4.785000
		C 19.161900 6.901600 2.190800
		H 19.147500 6.508400 1.184400
		C 12.498100 2.067300 3.679200
		H 11.712300 1.380400 3.400900
		C 17.357400 8.183000 9.273400
		H 17.361000 8.591300 10.273400
		C 25.590500 13.988500 6.949400
		H 26.447600 14.553600 6.635700
		C 16.366500 6.701800 7.661800
		H 15.623700 5.970200 7.378300
		C 20.213500 9.434300 6.450800
		C 20.135600 7.852500 2.546100
		H 20.855900 8.176000 1.808900
		C 21.041900 10.258700 6.769100
		N 24.946700 13.154100 6.077500
		H 25.199200 13.002600 5.116300
		C 22.970300 11.641300 6.266700
		H 22.983100 11.272800 5.250900
		C 23.898600 12.561100 6.721900
		C 23.888300 13.048000 8.053600
		C 22.900600 12.603500 8.935400
		H 22.872500 12.971800 9.950200
		C 21.974800 11.695800 8.489400
		H 21.198400 11.336700 9.149600
		C 22.003400 11.204500 7.166500
		C 14.758500 8.219600 4.319700
		C 15.756400 9.156600 4.641800
		C 25.434200 18.275100 7.560800
		H 25.782800 18.819700 8.414900
		C 19.541700 12.867600 5.836700
		C 17.619400 11.505300 6.510100
		C 12.838100 6.918300 4.953400
		H 12.120000 6.610600 5.700200
		C 13.829500 7.819500 5.282800
		H 13.899200 8.223700 6.282500
		C 13.682600 6.791800 2.711100
		H 13.622200 6.385400 1.711500
		C 18.489200 11.350900 4.225000
		C 18.666100 12.993700 8.136200
		H 19.438100 13.712700 8.368700
		C 14.678900 7.691600 3.029100
		H 15.404800 7.996700 2.288900
		C 18.441400 10.825900 2.913500
		H 17.672800 10.102800 2.681300
		C 16.594900 9.987700 4.908300
		C 20.408700 12.690400 3.537200
		H 21.166600 13.418000 3.790600
		C 16.758400 11.673900 8.761500
		H 16.043400 11.383400 9.517800
		C 17.569600 10.946600 5.215600
		C 18.619700 12.464900 6.826300
		C 19.488000 12.312300 4.540700
		C 19.339100 11.221300 1.966300
		H 19.291100 10.814100 0.966600
		C 12.758400 6.404200 3.668600
		H 11.981900 5.697000 3.415800
		C 17.762600 12.605000 9.080800
		H 17.809200 13.014200 10.079700
		C 25.969300 18.305200 6.310500
		H 26.817200 18.852700 5.944900
		C 16.692000 11.135000 7.510500
		H 15.928800 10.413400 7.256900
		C 20.517200 13.823700 6.145700
		C 20.339700 12.156700 2.284200
		H 21.048400 12.454600 1.524600
		C 21.356400 14.655200 6.411100
		N 25.256100 17.484700 5.478900
		H 25.433400 17.347900 4.498700
		C 23.263000 16.014000 5.788500
		H 23.204100 15.647600 4.773200
		C 24.234800 16.915300 6.185500
		C 24.317100 17.398200 7.514900
		C 23.375500 16.974100 8.454900
		H 23.417400 17.342100 9.469300
		C 22.406600 16.086100 8.066300
		H 21.666000 15.738000 8.771300
		C 22.346700 15.593800 6.745900
		C 15.030500 12.611200 4.145600
		C 16.035100 13.550100 4.440900
		C 25.854900 22.606300 7.053700
		H 26.248600 23.135900 7.897500
		C 19.857500 17.254800 5.533800
		C 17.945300 15.903600 6.256300
		C 13.116800 11.322700 4.824000
		H 12.408200 11.027500 5.584700
		C 14.113400 12.227600 5.126600
		H 14.196900 12.646600 6.119100
		C 13.931800 11.160500 2.573200
		H 13.858100 10.738800 1.581000
		C 18.767300 15.730000 3.955100
		C 19.037000 17.391700 7.852800
		H 19.819000 18.106000 8.065600
		C 14.933000 12.064200 2.864100
		H 15.649300 12.357100 2.109900
		C 18.693700 15.192100 2.649900
		H 17.919300 14.468700 2.439500
		C 16.880900 14.380700 4.685500
		C 20.677300 17.056900 3.218600
		H 21.442400 17.784100 3.451100
		C 17.136100 16.085500 8.525700
		H 16.436500 15.802000 9.298700
		C 17.865400 15.337600 4.966500
		C 18.957100 16.859600 6.545900
		C 19.774900 16.690800 4.243100
		C 19.574800 15.575400 1.682300
		H 19.507000 15.158700 0.687700
		C 13.020200 10.788500 3.548800
		H 12.240400 10.077600 3.317400
		C 18.153100 17.011100 8.819100
		H 18.225000 17.423100 9.815200
		C 26.330300 22.648800 5.779900
		H 27.165100 23.193700 5.381200
		C 17.038600 15.542200 7.278700
		H 16.266600 14.823200 7.045200
		C 20.843800 18.208700 5.814700
		C 20.583300 16.511400 1.972300
		H 21.278000 16.800400 1.196200
		C 21.695800 19.035700 6.051800
		N 25.569900 21.846900 4.972100
		H 25.702500 21.718100 3.983800
		C 23.581300 20.387900 5.357400
		H 23.472000 20.034100 4.341800
		C 24.579000 21.275600 5.719400
		C 24.728600 21.739900 7.049400
		C 23.827500 21.312900 8.027200
		H 23.920600 21.667600 9.043000
		C 22.832100 20.440000 7.673300
		H 22.121400 20.090200 8.407600
		C 22.706800 19.963900 6.351600
		C 15.316500 17.032000 3.919400
		C 16.319200 17.978300 4.202100
		C 26.274400 26.938400 6.650900
		H 26.712400 27.442800 7.488900
		C 20.182900 21.653600 5.266300
		C 18.281400 20.296600 6.011600
		C 13.428200 15.720400 4.625900
		H 12.731100 15.421800 5.395400
		C 14.412500 16.644500 4.911600
		H 14.496600 17.072900 5.900200
		C 14.227700 15.548900 2.370100
		H 14.153300 15.116600 1.382600
		C 19.076300 20.125200 3.699600
		C 19.393000 21.782200 7.597600
		H 20.175100 22.499500 7.799800
		C 15.216300 16.472000 2.643400
		H 15.921500 16.767200 1.879500
		C 18.999700 19.575000 2.398900
		H 18.229400 18.844900 2.198000
		C 17.178200 18.796900 4.442600
		C 20.978700 21.452000 2.941500
		H 21.743200 22.182500 3.165300
		C 17.513000 20.459900 8.297600
		H 16.830800 20.166200 9.081800
		C 18.178600 19.740300 4.718400
		C 19.296500 21.253800 6.289600
		C 20.086200 21.088200 3.976500
		C 19.874400 19.952400 1.423700
		H 19.804600 19.525000 0.434000
		C 13.330700 15.171500 3.357000
		H 12.561200 14.445500 3.139300
		C 18.526200 21.394900 8.576300
		H 18.609800 21.804800 9.572600
		C 26.694000 27.001300 5.357700
		H 27.514500 27.546600 4.931100
		C 17.396900 19.922800 7.049900
		H 16.627000 19.197900 6.828900
		C 21.174000 22.607300 5.534900
		C 20.877800 20.899000 1.699100
		H 21.564800 21.185700 0.915100
		C 22.039600 23.423800 5.760300
		N 25.890900 26.222800 4.569200
		H 25.976900 26.118500 3.572800
		C 23.903500 24.778000 5.013300
		H 23.746600 24.449500 3.995600
		C 24.929000 25.645100 5.348600
		C 25.143300 26.078100 6.681000
		C 24.290500 25.628300 7.691900
		H 24.437300 25.951900 8.711800
		C 23.272300 24.770500 7.364900
		H 22.602600 24.400500 8.127100
		C 23.073300 24.335200 6.037600

## Sheet: 3AggI2
		The atomic coordinates of the optimized computational model of 3AggI2
		N -11.359000 0.276000 -0.461000
		H -12.043000 0.788000 0.074000
		N 7.777000 1.160000 -1.526000
		H 8.476000 0.504000 -1.845000
		C 2.228000 0.967000 -1.624000
		C -9.426000 -0.346000 -1.446000
		C -1.093000 1.782000 -0.592000
		C -3.240000 0.811000 -1.349000
		C -8.048000 -0.283000 -1.688000
		H -7.566000 -0.992000 -2.351000
		C -2.518000 1.737000 -0.520000
		C -0.400000 0.893000 -1.486000
		C -10.014000 0.576000 -0.534000
		C 6.423000 0.989000 -1.724000
		C -7.277000 0.684000 -1.031000
		C 5.747000 1.834000 -0.799000
		C -3.184000 2.604000 0.382000
		H -4.266000 2.556000 0.434000
		C -0.393000 2.697000 0.232000
		H 0.689000 2.715000 0.178000
		C 3.647000 1.007000 -1.662000
		C -1.135000 -0.002000 -2.258000
		H -0.607000 -0.680000 -2.920000
		C 5.736000 0.162000 -2.617000
		H 6.269000 -0.485000 -3.307000
		C 4.349000 1.845000 -0.784000
		H 3.801000 2.461000 -0.080000
		C -2.533000 -0.041000 -2.191000
		H -3.082000 -0.749000 -2.804000
		C -10.482000 -1.206000 -1.908000
		H -10.389000 -2.024000 -2.609000
		C -5.868000 0.732000 -1.206000
		C -7.898000 1.601000 -0.136000
		H -7.276000 2.339000 0.358000
		C -9.258000 1.555000 0.125000
		H -9.719000 2.261000 0.810000
		C -4.655000 0.759000 -1.293000
		C 4.353000 0.174000 -2.574000
		H 3.780000 -0.468000 -3.235000
		C -11.636000 -0.796000 -1.294000
		H -12.644000 -1.177000 -1.377000
		C 1.013000 0.924000 -1.571000
		C -1.067000 3.526000 1.100000
		H -0.512000 4.213000 1.733000
		C 6.763000 2.490000 -0.018000
		H 6.606000 3.210000 0.774000
		C 7.973000 2.036000 -0.470000
		H 8.975000 2.253000 -0.129000
		C -2.477000 3.477000 1.178000
		H -3.004000 4.133000 1.866000
		N -7.807000 -1.400000 1.449000
		H -8.495000 -0.675000 1.595000
		N 11.271000 -1.255000 -0.509000
		H 11.897000 -1.626000 -1.206000
		C 5.794000 -1.586000 0.383000
		C -5.805000 -2.263000 0.856000
		C 2.619000 -0.424000 1.543000
		C 0.363000 -1.306000 1.032000
		C -4.409000 -2.287000 0.790000
		H -3.886000 -3.083000 0.270000
		C 1.202000 -0.357000 1.711000
		C 3.185000 -1.447000 0.706000
		C -6.447000 -1.190000 1.537000
		C 9.913000 -1.489000 -0.449000
		C -3.674000 -1.253000 1.386000
		C 9.424000 -0.837000 0.720000
		C 0.657000 0.655000 2.537000
		H -0.420000 0.703000 2.651000
		C 3.432000 0.536000 2.194000
		H 4.506000 0.489000 2.046000
		C 7.196000 -1.586000 0.151000
		C 2.338000 -2.337000 0.055000
		H 2.769000 -3.099000 -0.587000
		C 9.066000 -2.196000 -1.314000
		H 9.451000 -2.697000 -2.198000
		C 8.056000 -0.893000 1.011000
		H 7.649000 -0.380000 1.876000
		C 0.949000 -2.268000 0.213000
		H 0.309000 -2.972000 -0.308000
		C -6.849000 -3.106000 0.335000
		H -6.721000 -4.019000 -0.231000
		C -2.257000 -1.250000 1.290000
		C -4.344000 -0.198000 2.064000
		H -3.748000 0.596000 2.501000
		C -5.725000 -0.159000 2.147000
		H -6.231000 0.658000 2.654000
		C -1.045000 -1.267000 1.179000
		C 7.717000 -2.242000 -1.000000
		H 7.026000 -2.768000 -1.649000
		C -8.041000 -2.536000 0.691000
		H -9.054000 -2.834000 0.462000
		C 4.588000 -1.537000 0.531000
		C 2.872000 1.517000 2.984000
		H 3.509000 2.248000 3.473000
		C 10.554000 -0.204000 1.347000
		H 10.545000 0.379000 2.256000
		C 11.653000 -0.484000 0.577000
		H 12.687000 -0.199000 0.707000
		C 1.471000 1.575000 3.160000
		H 1.034000 2.352000 3.780000

## Sheet: 3AggII2
		The atomic coordinates of the optimized computational model of 3AggII2
		N 13.954700 -0.292700 -0.291700
		H 14.599300 -1.021000 -0.027900
		N -5.008500 2.100800 1.310500
		H -5.702100 2.702800 0.895700
		C 0.520600 1.808300 0.899000
		C 12.075100 0.928700 -0.543300
		C 3.672700 0.237200 1.402100
		C 5.935700 1.008200 0.762100
		C 10.711700 1.201000 -0.383500
		H 10.272400 2.107000 -0.788400
		C 5.081800 0.013800 1.353600
		C 3.129500 1.456100 0.862300
		C 12.609400 -0.273200 0.005500
		C -3.649400 2.233600 1.128100
		C 9.903300 0.290000 0.310700
		C -3.041600 1.039500 1.614800
		C 5.600100 -1.195600 1.879900
		H 6.673600 -1.353500 1.844700
		C 2.839900 -0.755900 1.972500
		H 1.769700 -0.585100 1.985900
		C -0.891800 1.941600 0.976300
		C 3.994600 2.409600 0.332600
		H 3.581900 3.332400 -0.062000
		C -2.901400 3.281400 0.583100
		H -3.381200 4.182200 0.211900
		C -1.654200 0.901200 1.528400
		H -1.161900 -0.005800 1.861900
		C 5.376300 2.189600 0.284900
		H 6.026500 2.940100 -0.152900
		C 13.166000 1.618300 -1.177800
		H 13.118900 2.565700 -1.695700
		C 8.515000 0.545800 0.481100
		C 10.470100 -0.900800 0.846500
		H 9.822200 -1.586300 1.382700
		C 11.815800 -1.191800 0.700800
		H 12.237100 -2.103200 1.115900
		C 7.327000 0.771000 0.625700
		C -1.527200 3.126800 0.512900
		H -0.911100 3.915200 0.093400
		C 14.285100 0.848700 -1.003800
		H 15.302700 1.013800 -1.328000
		C 1.730100 1.670300 0.869200
		C 3.371500 -1.920200 2.477300
		H 2.716200 -2.675300 2.901000
		C -4.104200 0.189500 2.078300
		H -4.003000 -0.802800 2.492200
		C -5.278700 0.855700 1.857200
		H -6.300200 0.545300 2.021700
		C 4.765800 -2.142200 2.432200
		H 5.180400 -3.061600 2.837400
		N -13.954300 0.293700 0.293200
		H -14.598900 1.022000 0.029400
		N 5.008400 -2.100000 -1.310900
		H 5.702200 -2.701300 -0.895100
		C -0.520800 -1.809200 -0.899900
		C -12.074900 -0.928000 0.544500
		C -3.672800 -0.237900 -1.402500
		C -5.935800 -1.008600 -0.762400
		C -10.711500 -1.200500 0.384400
		H -10.272300 -2.106500 0.789400
		C -5.081800 -0.014200 -1.353800
		C -3.129700 -1.456900 -0.863000
		C -12.609100 0.273900 -0.004400
		C 3.649400 -2.233100 -1.128300
		C -9.903200 -0.289800 -0.310200
		C 3.041200 -1.039600 -1.615800
		C -5.600000 1.195500 -1.879500
		H -6.673400 1.353600 -1.844000
		C -2.839900 0.755200 -1.972800
		H -1.769700 0.584300 -1.986400
		C 0.891600 -1.942200 -0.977100
		C -3.994900 -2.410400 -0.333500
		H -3.582200 -3.333400 0.060900
		C 2.901700 -3.281000 -0.583000
		H 3.381800 -4.181500 -0.211200
		C 1.653700 -0.901800 -1.529700
		H 1.161000 0.004800 -1.863900
		C -5.376500 -2.190300 -0.285500
		H -6.026800 -2.940700 0.152200
		C -13.165700 -1.617200 1.179400
		H -13.118700 -2.564500 1.697500
		C -8.515000 -0.545900 -0.481000
		C -10.469900 0.901000 -0.846100
		H -9.822100 1.586300 -1.382600
		C -11.815500 1.192200 -0.700100
		H -12.236800 2.103600 -1.115200
		C -7.327000 -0.771200 -0.625800
		C 1.527400 -3.126900 -0.513000
		H 0.911600 -3.915300 -0.093200
		C -14.284700 -0.847500 1.005600
		H -15.302300 -1.012400 1.330100
		C -1.730300 -1.671400 -0.870100
		C -3.371400 1.919800 -2.477200
		H -2.715900 2.674800 -2.900800
		C 4.103500 -0.189500 -2.079800
		H 4.002000 0.802600 -2.494100
		C 5.278300 -0.855100 -1.858200
		H 6.299600 -0.544500 -2.022800
		C -4.765500 2.142100 -2.431700
		H -5.180000 3.061600 -2.836500
